# Supplementary material for: The mediation of the dynamic capacity for innovation between managerial skills and organizational performance in MSMEs located in the department of Caquetá, Colombia
Source: PLoS One. 2024 Oct 24;19(10):e0312172. doi: 10.1371/journal.pone.0312172 (PMC11500931; doi:10.1371/journal.pone.0312172)
Supplement: S1 Fig — (EIS) [file pone.0312172.s001.EIS]

>EIS START
C80            2       1
  EQS, A STRUCTURAL EQUATION PROGRAM         (C)MULTIVARIATE SOFTWARE, S.A.P.I. de C.V.
  AUTHORED BY P.M. BENTLER                   VERSION 6.4, 1985 - 2020 (B120).
>PROGRAM CONTROL INFORMATION
C80           -1       1
/TITLE Fernando Penagos Guzm�n 14 junio 2023                                    
Model built by EQS 6 for Windows                                                
/SPECIFICATIONS                                                                 
DATA='c:\users\portatil hp\desktop\modelo final fpg 01 junio 2023\modelo normal\
tfp2023.ess';                                                                   
VARIABLES=44; CASES=497;                                                        
METHOD=ML,ROBUST; ANALYSIS=COVARIANCE; MATRIX=RAW;                              
/LABELS                                                                         
V1=HG1; V2=HG2; V3=HG3; V4=HG4; V5=HG5;                                         
V6=HG6; V7=HG7; V8=HG8; V9=HG9; V10=HG10;                                       
V11=HG11; V12=HG12; V13=HG13; V14=HG14; V15=HG15;                               
V16=HG16; V17=HG17; V18=HG18; V19=CDI1; V20=CDI2;                               
V21=CDI3; V22=CDI4; V23=CDI5; V24=CDI6; V25=CDI7;                               
V26=CDI8; V27=CDI9; V28=CDI10; V29=CDI11; V30=CDI12;                            
V31=CDI13; V32=CDI14; V33=DO1; V34=DO2; V35=DO3;                                
V36=DO4; V37=DO5; V38=DO6; V39=DO7; V40=DO8;                                    
V41=DO9; V42=DO10; V43=DO11; V44=DO12;                                          
/EQUATIONS                                                                      
V1 =   1F2 + E1;                                                                
V2 =   1F3 + E2;                                                                
V4 =   *F2 + E4;                                                                
V5 =   *F3 + E5;                                                                
V6 =   1F1 + E6;                                                                
V7 =   *F2 + E7;                                                                
V8 =   *F3 + E8;                                                                
V9 =   *F1 + E9;                                                                
V10 =   *F2 + E10;                                                              
V11 =   *F3 + E11;                                                              
V12 =   *F1 + E12;                                                              
V13 =   *F2 + E13;                                                              
V14 =   *F3 + E14;                                                              
V15 =   *F1 + E15;                                                              
V16 =   *F2 + E16;                                                              
V17 =   *F3 + E17;                                                              
V18 =   *F1 + E18;                                                              
V19 =   1F8 + E19;                                                              
V20 =   *F8 + E20;                                                              
V21 =   *F8 + E21;                                                              
V22 =   *F8 + E22;                                                              
V23 =   *F8 + E23;                                                              
V24 =   *F8 + E24;                                                              
V25 =   1F9 + E25;                                                              
V26 =   *F9 + E26;                                                              
V27 =   *F9 + E27;                                                              
V28 =   1F10 + E28;                                                             
V29 =   *F10 + E29;                                                             
V30 =   1F11 + E30;                                                             
V31 =   *F11 + E31;                                                             
V32 =   *F11 + E32;                                                             
V33 =   1F4 + E33;                                                              
V34 =   *F4 + E34;                                                              
V35 =   *F4 + E35;                                                              
V36 =   1F5 + E36;                                                              
V37 =   *F5 + E37;                                                              
V38 =   *F5 + E38;                                                              
V39 =   1F6 + E39;                                                              
V40 =   *F6 + E40;                                                              
V41 =   *F6 + E41;                                                              
V42 =   1F7 + E42;                                                              
V43 =   *F7 + E43;                                                              
V44 =   *F7 + E44;                                                              
F1 =   *F12 + D1;                                                               
F2 =   *F12 + D2;                                                               
F3 =   *F12 + D3;                                                               
F4 =   *F13 + D4;                                                               
F5 =   *F13 + D5;                                                               
F6 =   *F13 + D6;                                                               
F7 =   *F13 + D7;                                                               
F8 =   *F14 + D8;                                                               
F9 =   *F14 + D9;                                                               
F10 =   *F14 + D10;                                                             
F11 =   *F14 + D11;                                                             
F13 =   *F12 + *F14 + D13;                                                      
F14 =   *F12 + D14;                                                             
/VARIANCES                                                                      
 F12 = *;                                                                       
 E1 = *;                                                                        
 E2 = *;                                                                        
 E4 = *;                                                                        
 E5 = *;                                                                        
 E6 = *;                                                                        
 E7 = *;                                                                        
 E8 = *;                                                                        
 E9 = *;                                                                        
 E10 = *;                                                                       
 E11 = *;                                                                       
 E12 = *;                                                                       
 E13 = *;                                                                       
 E14 = *;                                                                       
 E15 = *;                                                                       
 E16 = *;                                                                       
 E17 = *;                                                                       
 E18 = *;                                                                       
 E19 = *;                                                                       
 E20 = *;                                                                       
 E21 = *;                                                                       
 E22 = *;                                                                       
 E23 = *;                                                                       
 E24 = *;                                                                       
 E25 = *;                                                                       
 E26 = *;                                                                       
 E27 = *;                                                                       
 E28 = *;                                                                       
 E29 = *;                                                                       
 E30 = *;                                                                       
 E31 = *;                                                                       
 E32 = *;                                                                       
 E33 = *;                                                                       
 E34 = *;                                                                       
 E35 = *;                                                                       
 E36 = *;                                                                       
 E37 = *;                                                                       
 E38 = *;                                                                       
 E39 = *;                                                                       
 E40 = *;                                                                       
 E41 = *;                                                                       
 E42 = *;                                                                       
 E43 = *;                                                                       
 E44 = *;                                                                       
 D1 = *;                                                                        
 D2 = *;                                                                        
 D3 = *;                                                                        
 D4 = *;                                                                        
 D5 = *;                                                                        
 D6 = *;                                                                        
 D7 = *;                                                                        
 D8 = *;                                                                        
 D9 = *;                                                                        
 D10 = *;                                                                       
 D11 = *;                                                                       
 D13 = *;                                                                       
 D14 = *;                                                                       
/COVARIANCES                                                                    
/PRINT                                                                          
EIS;                                                                            
FIT=ALL;                                                                        
TABLE=EQUATION;                                                                 
/LMTEST                                                                         
/WTEST                                                                          
/END                                                                            
>LABELS FOR V
C8             1      43
  HG1      HG2      HG4      HG5      HG6      HG7      HG8      HG9      HG10     HG11     HG12     HG13     HG14     HG15     HG16     HG17     HG18     CDI1     CDI2     CDI3     CDI4     CDI5     CDI6     CDI7     CDI8     CDI9   CDI10    CDI11    CDI12    CDI13    CDI14      DO1      DO2      DO3      DO4      DO5      DO6      DO7      DO8      DO9      DO10     DO11     DO12  
>LABELS FOR F
C8             1      14
   F1       F2       F3       F4       F5       F6       F7       F8       F9       F10      F11      F12      F13      F14  
>SAMPLE SIZE
I              1       1
     497
>MEAN
D              1      43
 4.338028      4.225352      3.903421      4.247485      4.032193      4.293763      4.169014      3.859155      4.058350      4.275654      4.428571      4.334004      4.237425      4.185111      4.297787      4.112676      4.209256      4.110664      4.329980      4.126761      4.285714      4.243461      3.883300      4.227364      4.169014      4.164990      4.026157      3.949698      4.104628      4.100604      4.012072      4.456740      4.277666      4.303823      4.394366      4.235412      4.360161      4.000000      4.016097      4.086519      4.237425      3.865191      3.881288    
>SKEWNESS (G1)
D              1      43
-1.865169     -1.698916     -1.023841     -1.568910     -1.201651     -1.811131     -1.407322     -.9180270     -1.194988     -1.734212     -2.068671     -1.848594     -1.509434     -1.485460     -1.725784     -1.373033     -1.454436     -1.218553     -1.851208     -1.172704     -1.609667     -1.567889     -1.011317     -1.324103     -1.348079     -1.394211     -1.118543     -1.012543     -1.252029     -1.242564     -1.209036     -2.033982     -1.400056     -1.602577     -1.899546     -1.377797     -1.878222     -.9506172     -1.007436     -1.109841     -1.389892     -.9559706     -.9690198    
>KURTOSIS (G2)
D              1      43
 3.672289      3.640031     0.7782020      3.096336      1.904510      4.241607      2.538562     0.5553113      1.379750      3.729226      4.841417      3.985193      2.455481      2.860066      3.745273      1.793626      2.484020      1.546865      4.850925      1.757640      3.412597      3.169594     0.6023467      1.960929      1.940319      2.371369      1.143953     0.8955835      1.552223      1.490546      1.147148      5.612168      3.116993      4.085785      5.350551      2.986428      5.447160     0.9440690      1.032345      1.499129      2.664720     0.4551851     0.4521902    
>STANDARD DEV.
D              1      43
0.9452889     0.9011200      1.042798     0.8850908     0.9063896     0.8719540     0.8933026      1.022076     0.9768570     0.8904007     0.8795553     0.8918937     0.9396979     0.8855582     0.8728979     0.9976688     0.9094458     0.9428353     0.8277974     0.8741518     0.8606878     0.8724516      1.078783     0.8882157     0.9352018     0.9185266     0.9844148     0.9855227     0.9594178     0.9640408      1.049124     0.7820052     0.7876083     0.7894500     0.7760324     0.7974970     0.7784020     0.9091825     0.9309543     0.8859109     0.8254812      1.075729      1.075756    
>(G2,P) AND NORMALIZED ESTIMATE
D              1       2
 641.0538      114.8649    
>MARDIA-BASED KAPPA AND MEAN-SCALED MULTIVARIATE KURTOSIS
D              1       2
0.3312940     0.8464315    
>KAPPA USED IN COMPUTATION
D              1       1
0.3312940    
>LARGEST CONTRIBUTIONS TO NORMALIZED MULTIVARIATE KURTOSIS
D              1       5
 2352.429      4336.057      5066.193      2605.519      2445.068    
>THEIR CASE NUMBERS
I              1       5
      70     128     185     380     410
>COVARIANCE MATRIX TO BE ANALYZED:             
D              1     946
0.8935711     0.6212517     0.8120173     0.5226318     0.4774534      1.087428     0.5835132     0.5509711     0.5058050     0.7833858     0.5092572     0.5330532     0.4910187     0.4960489     0.8215422     0.6041288     0.5647149     0.4961706     0.5944903     0.5631044     0.7603038     0.5274307     0.5082065     0.4599046     0.5488130     0.5106770     0.5349273     0.7979896     0.4892378     0.4652715     0.5529021     0.4603305     0.4763176     0.4608133     0.5299012      1.044639     0.5850750     0.5352113     0.5439532     0.5500462     0.5162629     0.5574211     0.5264085     0.6009768     0.9542497     0.5941333     0.5425943     0.4984504     0.5606745     0.5253821     0.6083761     0.5541231     0.5247899     0.6048509     0.7928133     0.5887097     0.5262097     0.4588134     0.5489631     0.5023041     0.5895737     0.5201613     0.4435484     0.5495392     0.6437212     0.7736175     0.5743696     0.5394991     0.4577262     0.5623337     0.4993063     0.5871682     0.5321445     0.4846377     0.5832941     0.6174223     0.6226959     0.7954745     0.6050659     0.5411461     0.4987830     0.5681387     0.4943573     0.5914033     0.5525329     0.4871365     0.6111183     0.6259533     0.6258641     0.6362652     0.8830321     0.5461722     0.5186847     0.4675107     0.5387730     0.4718513     0.5503505     0.5452635     0.4958826     0.5819189     0.6283061     0.5596198     0.5932896     0.6555584     0.7842133     0.5805884     0.5315482     0.4784148     0.5471214     0.4984585     0.5716192     0.5362619     0.4371876     0.5874278     0.5891194     0.5959101     0.6281601     0.6368169     0.5818621     0.7619507     0.5344162     0.4564119     0.5169525     0.5285098     0.4378975     0.4910268     0.5091436     0.4997728     0.5720411     0.5555713     0.5282258     0.5328544     0.5477908     0.5516811     0.5651692     0.9953430     0.5742844     0.5071842     0.4819441     0.5710919     0.4932498     0.5593724     0.5270616     0.4791288     0.5986524     0.6014758     0.5613479     0.5831927     0.6054594     0.6023155     0.5928028     0.6134711     0.8270916     0.3798557     0.3479952     0.3554675     0.3616700     0.2867528     0.3766997     0.3401295     0.2837631     0.3846588     0.3807239     0.3536866     0.3782858     0.3627856     0.3665704     0.3520599     0.2959734     0.3538124     0.8889385     0.3862165     0.3710529     0.3041110     0.3556703     0.3058877     0.3746430     0.3211324     0.2885052     0.3456262     0.4007918     0.3885369     0.3794825     0.3690774     0.3541166     0.3753286     0.3357281     0.3662945     0.5138127     0.6852486     0.3179521     0.3262154     0.2582349     0.3193719     0.2902658     0.3356713     0.3111938     0.2638573     0.3312983     0.3702294     0.3427419     0.3487051     0.3327465     0.3151976     0.3210473     0.2820593     0.3101147     0.5242503     0.4842969     0.7641413     0.4012097     0.3629032     0.3240207     0.3585829     0.3073157     0.3796083     0.3346774     0.2721774     0.3724078     0.3888249     0.3833525     0.4003456     0.3836406     0.3683756     0.4006336     0.3245968     0.3715438     0.5025922     0.4902074     0.4576613     0.7407834     0.3570536     0.3522831     0.3239639     0.3428515     0.3227916     0.3698684     0.3216720     0.2762949     0.3527009     0.3621893     0.3410138     0.3842450     0.3231283     0.3379065     0.3769512     0.3495286     0.3400808     0.4911485     0.5324041     0.4973024     0.5472350     0.7611719     0.3137210     0.3449000     0.2911258     0.2547462     0.2517484     0.2803190     0.2979896     0.3383689     0.3152909     0.3225563     0.2618088     0.3051860     0.2797795     0.3018879     0.3130476     0.3115629     0.2522920     0.4504405     0.4236670     0.4099841     0.4789747     0.5123402      1.163773     0.3504089     0.3297081     0.3123256     0.3206335     0.2426657     0.3363001     0.3022206     0.2800716     0.3455775     0.3646192     0.3358295     0.3593902     0.3430867     0.3408921     0.3394155     0.3009428     0.3152301     0.4929334     0.5074844     0.4731372     0.5336982     0.5534051     0.4963450     0.7889271     0.3419468     0.3227226     0.3268401     0.3290550     0.2566447     0.3474273     0.2959734     0.2839334     0.3651181     0.3686393     0.3467742     0.3627896     0.3448716     0.3396184     0.3326329     0.3377726     0.3194003     0.4852908     0.4824228     0.4361938     0.5181452     0.5636075     0.4895218     0.6187528     0.8746025     0.3634711     0.3639539     0.3002410     0.3361013     0.2789519     0.3707893     0.3289130     0.3277204     0.3794663     0.3878959     0.3626152     0.3842977     0.4042967     0.3605261     0.3741562     0.3563721     0.3383892     0.4736402     0.4958501     0.4971888     0.5495392     0.5545085     0.5152609     0.5793471     0.5809291     0.8436912     0.3540436     0.3509484     0.2847894     0.3483522     0.3035917     0.3612522     0.3443605     0.4129657     0.3916158     0.3697913     0.3274770     0.3521330     0.3647449     0.3419225     0.3349370     0.3639823     0.3412897     0.4446802     0.4268352     0.4745002     0.4421083     0.5137803     0.4909619     0.4799280     0.4935541     0.5884176     0.9690725     0.3295377     0.3198262     0.3923095     0.3128773     0.2778323     0.3353711     0.2887608     0.3658848     0.3759249     0.3647003     0.2978111     0.3253026     0.3607573     0.3319108     0.3113804     0.3464050     0.3371601     0.4733198     0.4702611     0.5124375     0.5063364     0.5586422     0.4820212     0.5800083     0.5609382     0.6353322     0.6142216     0.9712549     0.3476261     0.3554066     0.3085124     0.3147798     0.2909797     0.3421862     0.3048614     0.3615402     0.3648504     0.3803750     0.3401498     0.3520802     0.3420442     0.3374481     0.3135385     0.3389936     0.3389490     0.5085594     0.5037118     0.5149364     0.5365783     0.5430243     0.4739282     0.5789860     0.5770388     0.6077027     0.5577416     0.6806768     0.9204826     0.3510052     0.3280895     0.3282842     0.3238422     0.2427225     0.3292578     0.2833655     0.3589562     0.3509728     0.3774542     0.3519585     0.3493948     0.3631628     0.3442429     0.3248199     0.3313835     0.3176154     0.4404573     0.4687520     0.4610120     0.5336982     0.5581189     0.5258770     0.6040964     0.5817526     0.6124002     0.5054277     0.6744256     0.6870335     0.9293746     0.3346206     0.3279191     0.3217328     0.2953933     0.2556590     0.3089464     0.2741652     0.3343651     0.3319554     0.3353752     0.2891705     0.3306370     0.3277731     0.3384866     0.3088977     0.3333144     0.3220655     0.4563226     0.5040728     0.4863698     0.5247696     0.5595549     0.5054440     0.6061206     0.6209393     0.5625203     0.4795223     0.6518182     0.6640569     0.7487830      1.100660     0.3009428     0.2557360     0.1712168     0.2677841     0.2110729     0.2828950     0.2129714     0.2055884     0.2696664     0.2851342     0.2937788     0.3007683     0.2643238     0.2519756     0.2790371     0.2327067     0.2510060     0.3183050     0.3530132     0.3109382     0.3510945     0.3522871     0.2126834     0.3455410     0.3278907     0.3498937     0.2843999     0.3032631     0.3190514     0.3289576     0.2847975     0.6115321     0.2789357     0.2820593     0.1740483     0.2718691     0.2309624     0.2710903     0.2231372     0.2508803     0.2841687     0.2741124     0.2517281     0.2921521     0.3008778     0.2811587     0.2840835     0.2367958     0.2502475     0.3401782     0.3638362     0.3155384     0.3620392     0.3616984     0.2723884     0.3460156     0.3400727     0.3593375     0.3112709     0.3345598     0.3438737     0.3268482     0.3151895     0.4838101     0.6203268     0.2761245     0.2398626     0.1544022     0.2452213     0.2039089     0.2533102     0.2227397     0.2243299     0.2483652     0.2527747     0.2223502     0.2773496     0.2543324     0.2460651     0.2561173     0.2298103     0.2145210     0.2909067     0.3430908     0.3021354     0.3243088     0.3412045     0.2431890     0.3340081     0.3074171     0.3570293     0.2662304     0.3257975     0.3411315     0.3100985     0.2926957     0.4637746     0.5082106     0.6232313     0.2515050     0.2234496     0.1631645     0.2308326     0.1929237     0.2347229     0.2114380     0.1907372     0.2087971     0.2479271     0.2318548     0.2631758     0.2529532     0.2272547     0.2593423     0.2236199     0.2237619     0.2768344     0.3292821     0.2805543     0.3165323     0.2989550     0.2275670     0.2992674     0.2618412     0.3198830     0.2557928     0.3101999     0.3034132     0.2969389     0.2835359     0.4344332     0.4346320     0.4706667     0.6022263     0.2327635     0.2270843     0.1860883     0.2400086     0.1960351     0.2290923     0.2262608     0.2086268     0.2503489     0.2555413     0.2315668     0.2458095     0.2484301     0.2406090     0.2483043     0.1891470     0.2107200     0.3267184     0.3233717     0.3027601     0.3338134     0.3195869     0.2513184     0.3274161     0.2786801     0.3703552     0.2902009     0.3324301     0.3099971     0.3290915     0.3197329     0.4124221     0.4526473     0.4525256     0.4674580     0.6360015     0.2711552     0.2513346     0.1840478     0.2594762     0.2182206     0.2649526     0.2394082     0.2403453     0.2430551     0.2634233     0.2525922     0.2645429     0.2469778     0.2497282     0.2614842     0.2577238     0.2490792     0.3088531     0.3587371     0.2889312     0.3464862     0.3637511     0.2739704     0.3473827     0.3442469     0.3436831     0.2849151     0.3286371     0.3412734     0.3427257     0.3504819     0.4319425     0.4260036     0.4528542     0.4685654     0.4614136     0.6059097     0.2076613     0.2096774     0.2278226     0.1995968     0.1955645     0.2096774     0.1975806     0.2439516     0.2076613     0.2217742     0.1915323     0.1895161     0.2177419     0.2379032     0.2076613     0.1834677     0.1875000     0.3084677     0.2741935     0.2782258     0.3165323     0.3024194     0.2782258     0.3245968     0.3185484     0.3165323     0.2661290     0.3447581     0.2883065     0.3306452     0.3104839     0.3971774     0.4193548     0.4072581     0.4032258     0.4637097     0.4375000     0.8266129     0.2465641     0.2241879     0.2596222     0.2218148     0.2111743     0.2492942     0.2150159     0.2522717     0.2470427     0.2294249     0.1866359     0.2224354     0.2441544     0.2470143     0.2290680     0.1957633     0.2063023     0.3490215     0.2970971     0.3205361     0.3542627     0.3367990     0.3043016     0.3531877     0.3158224     0.3602421     0.3201426     0.4080694     0.3612157     0.3713612     0.3364988     0.4019074     0.4350376     0.4346158     0.4230747     0.4780579     0.4518522     0.6774194     0.8666759     0.2509371     0.2244150     0.2543406     0.2204801     0.1947897     0.2426778     0.2212347     0.2581781     0.2328446     0.2341671     0.2067972     0.2331408     0.2556265     0.2440327     0.2423290     0.1938607     0.2298428     0.3593578     0.3000219     0.2873978     0.3300691     0.3337322     0.2843107     0.3452083     0.3220411     0.3365029     0.2658775     0.3733125     0.3578649     0.3501493     0.3416953     0.4220971     0.4577830     0.4595476     0.4416174     0.4937042     0.4647441     0.6129032     0.6941690     0.7848381     0.2623239     0.2568719     0.2286217     0.2576548     0.2141153     0.2647904     0.2521297     0.2613301     0.2562796     0.2711146     0.2286866     0.2431200     0.2640805     0.2624132     0.2315749     0.2272263     0.2425561     0.3486727     0.3287548     0.3287142     0.3392857     0.3594186     0.2535698     0.3451029     0.3226942     0.3518774     0.3082933     0.3748702     0.3642216     0.3692112     0.3600312     0.4155335     0.4460391     0.4438486     0.4263403     0.4500430     0.4627036     0.4899194     0.5264125     0.5479652     0.6814192     0.1666288     0.1594730     0.1905830     0.1644788     0.1656390     0.1969397     0.2002499     0.2511358     0.2357045     0.1864291     0.1183756     0.1822143     0.2074747     0.2205694     0.2115962     0.1422365     0.1855244     0.2528518     0.1615094     0.2469616     0.2079493     0.1941772     0.2604457     0.1657931     0.1639596     0.2017224     0.2495010     0.2492536     0.1875203     0.1950412     0.1750178     0.2975839     0.3862976     0.3676535     0.3456100     0.3926868     0.3470379     0.4959677     0.5505614     0.5399129     0.4977973      1.157193     0.1934348     0.2243866     0.2405278     0.1887129     0.2175391     0.2325242     0.2297819     0.3017946     0.2952473     0.2102088     0.1437212     0.2191658     0.2278388     0.2437934     0.2390512     0.1847740     0.2325526     0.2651798     0.2005420     0.2812074     0.2577765     0.2406536     0.2885377     0.2165615     0.1934916     0.2514807     0.2551275     0.2762746     0.2826069     0.2639831     0.2353070     0.3527171     0.4261740     0.4030757     0.3795718     0.4271962     0.3956643     0.5846774     0.6188502     0.5828722     0.5423549     0.9194481      1.157250    
>DEPENDENT V'S
I              1      43
       1       2       4       5       6       7       8       9      10      11      12      13      14      15      16      17      18      19      20      21      22      23      24      25      26      27      28      29      30      31      32      33      34      35      36      37      38      39      40      41      42      43      44
>DEPENDENT F'S
I              1      13
       1       2       3       4       5       6       7       8       9      10      11      13      14
>INDEPENDENT F'S
I              1       1
      12
>INDEPENDENT E'S
I              1      43
       1       2       4       5       6       7       8       9      10      11      12      13      14      15      16      17      18      19      20      21      22      23      24      25      26      27      28      29      30      31      32      33      34      35      36      37      38      39      40      41      42      43      44
>INDEPENDENT D'S
I              1      13
       1       2       3       4       5       6       7       8       9      10      11      13      14
>CONDITION CODE INFORMATION
C132          -1       1

  PARAMETER        CONDITION CODE
   F12,F12         LINEARLY DEPENDENT ON OTHER PARAMETERS
    F5,F13         LINEARLY DEPENDENT ON OTHER PARAMETERS
   F10,F14         LINEARLY DEPENDENT ON OTHER PARAMETERS
>RESIDUAL COVARIANCE MATRIX  (S-SIGMA) :       
D              1     946
-.2234790E-10 0.7869558E-01 -.2219336E-11 0.2657946E-01 0.1819685E-01 0.4633449E-10 0.2096451E-01 0.3015071E-01 0.2962535E-01 -.9892642E-11 -.2411806E-02 0.5933831E-01 0.5790712E-01 0.4878200E-02 -.1580180E-11 0.2259247E-01 0.2631525E-01 0.3918477E-02 0.3625128E-01 0.5535531E-01 0.4334721E-10 -.1237024E-01 0.8446411E-02 0.2980170E-02 0.3063739E-01 0.3936770E-01 -.7382910E-03 0.6517009E-12 -.4448060E-02 0.8205750E-02 0.1350126     -.1357752E-01 0.4527214E-01 -.2909056E-01 0.7515650E-01 -.2358203E-10 0.1426850E-02 -.5143524E-02 0.4991358E-01 -.1021998E-01 0.6669946E-02 -.2175571E-01 -.1120236E-01 0.1092940     0.6646372E-10 -.1315212E-01 -.1964451E-01 -.1559754E-01 -.2228209E-01 -.4848987E-02 0.5742949E-02 -.5260548E-02 0.1319419E-01 0.2937127E-04 0.5398570E-11 0.3799558E-02 -.1531351E-01 -.3629453E-01 -.1251454E-01 -.8390682E-02 0.9144549E-02 -.1861197E-01 -.4919762E-01 -.3299778E-01 0.3759190E-01 0.3055001E-11 -.2111483E-01 -.1181404E-01 -.4633253E-01 -.9294688E-02 -.2062112E-01 -.3754326E-02 -.1636902E-01 -.1701647E-01 -.9774245E-02 0.3350496E-03 0.2834512E-01 0.2059464E-10 -.6558459E-02 -.2510975E-01 -.1893762E-01 -.1898300E-01 -.3966219E-01 -.1553549E-01 -.1084736E-01 -.2811435E-01 0.1975545E-02 -.7859342E-02 0.1540415E-01 0.1476904E-01 0.5273004E-11 -.3421773E-01 -.1865359E-01 -.2377098E-01 -.1836560E-01 -.3489690E-01 -.2559313E-01 0.1065390E-01 0.6944494E-02 0.3883843E-02 0.2686101E-01 -.1966514E-01 0.3531994E-02 0.4981609E-01 0.8559820E-13 -.5848107E-02 -.1138816E-01 -.1798507E-01 -.1582144E-01 -.1356902E-01 -.1032462E-01 -.3917298E-02 -.5684422E-01 0.3370681E-02 -.1859163E-01 0.1059014E-01 0.3225836E-01 0.2476393E-01 0.1065507E-02 0.4363165E-10 -.7838264E-02 -.4561972E-01 0.5795131E-01 0.7978922E-02 -.3555389E-01 -.4707348E-01 0.9661370E-02 0.4296126E-01 0.3198678E-01 -.6354833E-02 -.1299627E-01 -.1815220E-01 -.1815018E-01 0.1464155E-01 0.2253481E-01 0.4506839E-11 -.6375874E-02 -.3040436E-01 -.9566469E-02 0.1369378E-01 -.1373441E-01 -.1683955E-01 -.7797093E-02 -.1003702E-01 0.2034804E-01 -.2495009E-03 -.1820688E-01 -.6839610E-02 -.5650704E-03 0.2723951E-01 0.1173559E-01 0.7618147E-01 -.2021228E-10 0.6732976E-01 0.5865151E-01 0.9092413E-01 0.6166433E-01 0.1388110E-01 0.6656796E-01 0.5225509E-01 0.2048170E-01 0.7340079E-01 0.5686016E-01 0.4175565E-01 0.6071560E-01 0.3660797E-01 0.5705001E-01 0.3931495E-01 0.6790592E-02 0.4414782E-01 -.9783058E-08 0.7228943E-01 0.8041206E-01 0.3838163E-01 0.5431967E-01 0.3179276E-01 0.6312091E-01 0.3196748E-01 0.2404355E-01 0.3297281E-01 0.7547624E-01 0.7520746E-01 0.6048860E-01 0.4143748E-01 0.4320865E-01 0.6118153E-01 0.4524882E-01 0.5524172E-01 0.3403444E-01 -.7900452E-08 0.1462920E-01 0.4539210E-01 0.1481686E-02 0.2820061E-01 0.2542951E-01 0.3467214E-01 0.3179657E-01 0.8328959E-02 0.2920608E-01 0.5590272E-01 0.3999654E-01 0.4048654E-01 0.1617399E-01 0.1479187E-01 0.1751182E-01 0.1392179E-02 0.9569007E-02 0.6067858E-01 0.1864692E-01 -.8092199E-08 0.7596383E-01 0.6178317E-01 0.4871042E-01 0.4636697E-01 0.2333806E-01 0.5685412E-01 0.3508649E-01 -.1819542E-02 0.4848161E-01 0.5177987E-01 0.5872590E-01 0.6985021E-01 0.4418746E-01 0.4625766E-01 0.7515987E-01 0.2364415E-01 0.4927581E-01 0.5515269E-02 -.9097963E-02 -.2477792E-01 -.8101552E-08 0.1442351E-01 0.3506826E-01 0.3393841E-01 0.1394768E-01 0.2363550E-01 0.2986315E-01 0.6068026E-02 -.1234712E-01 0.1146094E-01 0.7129341E-02 -.9639674E-03 0.3608473E-01 -.3446844E-01 -.1428510E-02 0.3408102E-01 0.3249021E-01 0.5877507E-03 -.3249694E-01 0.6411108E-02 -.1092302E-01 0.2277113E-02 -.8670900E-08 0.1572905E-01 0.6901224E-01 0.3888501E-01 -.3130772E-01 -.8433402E-02 -.1539009E-01 0.2350274E-01 0.8733145E-01 0.1850801E-01 0.1375387E-01 -.3561590E-01 0.2384295E-02 -.3122926E-01 0.6761788E-02 0.1484684E-01 0.3582853E-01 -.4297166E-01 -.4983958E-02 -.3379921E-01 -.3202928E-01 0.5014290E-02 0.1304683E-01 -.7172040E-08 -.1029588E-01 -.4240660E-02 0.7000388E-02 -.2562089E-01 -.7227172E-01 -.2164140E-01 -.3003233E-01 -.2379708E-01 -.1366379E-01 -.9171143E-02 -.2418857E-01 -.7136448E-02 -.3337418E-01 -.1634371E-01 -.2154202E-01 -.3282031E-01 -.4217216E-01 -.5379011E-02 0.6938027E-02 -.1050114E-01 0.1510433E-01 0.7092665E-02 0.2120658E-01 -.6347641E-08 -.1543368E-01 -.8148447E-02 0.2432877E-01 -.1400831E-01 -.5539022E-01 -.7215364E-02 -.3321745E-01 -.1713474E-01 0.9187614E-02 -.1706201E-02 -.9925938E-02 -.3591075E-03 -.2811981E-01 -.1432519E-01 -.2499807E-01 0.7085506E-02 -.3470815E-01 -.8429191E-02 -.1351059E-01 -.4298736E-01 0.4330702E-02 0.2232983E-01 0.1876226E-01 0.3550309E-01 -.7213813E-08 -.3315567E-02 0.2437434E-01 -.1023238E-01 -.1599136E-01 -.4129569E-01 0.6812449E-02 -.8942122E-02 0.1872811E-01 0.1416777E-01 0.7803041E-02 -.3473208E-02 0.1159096E-01 0.2148821E-01 -.2733218E-02 0.7112483E-02 0.1698138E-01 -.2503929E-01 -.3307436E-01 -.1313614E-01 0.5395676E-02 0.2220120E-01 -.1015453E-02 0.3211106E-01 -.1925373E-01 -.1215495E-01 -.8145410E-08 0.2939533E-01 0.5038161E-01 0.9984886E-02 0.3670986E-01 0.2013585E-01 0.3909100E-01 0.4532001E-01 0.1394721     0.6828474E-01 0.3336556E-01 0.3446749E-02 0.2224476E-01 0.2591549E-01 0.2039641E-01 0.1006126E-01 0.6358259E-01 0.1961380E-01 -.3820315E-02 -.2367595E-01 0.3920696E-01 -.2464625E-01 0.2207789E-01 0.6331890E-01 -.3771307E-01 -.1931638E-01 0.6204850E-01 -.2577877E-08 -.4429714E-01 -.2627865E-01 0.7587014E-01 -.4598115E-01 -.4856916E-01 -.3559984E-01 -.5558651E-01 0.5095502E-01 0.3606827E-02 -.2269641E-01 -.7531207E-01 -.5456603E-01 -.2940725E-01 -.3832881E-01 -.6271644E-01 0.4926271E-03 -.3325204E-01 -.4313180E-01 -.4850577E-01 0.1119419E-01 -.3113483E-01 -.7556664E-02 -.1041285E-01 -.1605911E-01 -.2963581E-01 0.2921433E-01 -.2771391E-08 -.3191343E-08 -.1466528E-01 0.1998900E-01 0.1844202E-02 -.3299757E-01 -.2534291E-01 -.1732970E-01 -.2885292E-01 0.5633499E-01 0.4028972E-02 0.4940551E-02 -.2145184E-01 -.1605862E-01 -.3607261E-01 -.2135907E-01 -.4900674E-01 0.3762510E-02 -.2002528E-01 0.8055157E-02 0.9637184E-03 0.2917074E-01 0.1570346E-01 -.5691145E-02 -.3300095E-02 0.1324348E-02 0.4700915E-02 0.2030090E-01 0.3782372E-01 0.8198759E-01 -.8378542E-09 -.2326314E-01 -.1841671E-01 0.1147790E-01 -.3543232E-01 -.8405752E-01 -.4214333E-01 -.6138110E-01 0.4366115E-01 -.2177706E-01 -.1039170E-01 -.2159729E-01 -.3091440E-01 -.2745414E-01 -.2642609E-01 -.4971074E-01 -.1493009E-01 -.5322627E-01 -.7659320E-01 -.5061641E-01 -.4081256E-01 -.4396347E-02 -.8736552E-02 0.3287198E-01 0.7337746E-02 -.9506263E-02 0.5579503E-02 -.3167815E-01 0.5594428E-01 -.8388946E-02 -.4947514E-09 -.3719588E-01 -.1631711E-01 0.7001914E-02 -.6152761E-01 -.6898027E-01 -.6002164E-01 -.6832301E-01 0.2113557E-01 -.3835248E-01 -.4992999E-01 -.8193812E-01 -.4718069E-01 -.6028494E-01 -.2975413E-01 -.6317932E-01 -.1073043E-01 -.4634678E-01 -.5734062E-01 -.1189320E-01 -.1216729E-01 -.9799831E-02 -.3587014E-02 0.1566860E-01 0.1327139E-01 0.3355384E-01 -.4032511E-01 -.5406497E-01 0.3738857E-01 -.2680976E-01 0.3507694E-01 -.7299881E-09 0.7008978E-01 0.4200706E-01 -.2419291E-01 0.4617950E-01 0.9511292E-02 0.5381052E-01 0.3277520E-03 0.1111083E-01 0.3975006E-01 0.4590642E-01 0.6336534E-01 0.6618932E-01 0.2338686E-01 0.2334274E-01 0.4802238E-01 0.1909660E-01 0.2226671E-01 0.4862253E-01 0.8212176E-01 0.4919722E-01 0.7043588E-01 0.5662744E-01 -.4445754E-01 0.3428445E-01 0.1950274E-01 0.3338901E-01 0.4257003E-02 -.1932350E-01 0.6425798E-02 0.5996906E-02 -.3604748E-01 -.8022705E-06 0.3150285E-01 0.5298028E-01 -.3539576E-01 0.3434882E-01 0.1492461E-01 0.2555295E-01 -.4778508E-02 0.4243534E-01 0.3773978E-01 0.1770327E-01 0.4766321E-02 0.4072561E-01 0.4263673E-01 0.3610546E-01 0.3647728E-01 0.7844143E-02 0.5080033E-02 0.5112707E-01 0.7348931E-01 0.3499913E-01 0.6122364E-01 0.4480443E-01 -.3220429E-02 0.1240459E-01 0.9536237E-02 0.2010136E-01 0.1100800E-01 -.1119506E-01 0.8795307E-02 -.1930761E-01 -.2869858E-01 0.6836065E-02 -.6510001E-06 0.3067220E-01 0.1261721E-01 -.5336537E-01 0.9602255E-02 -.1039957E-01 0.9738278E-02 -.3351708E-02 0.1755340E-01 0.3908782E-02 -.1582013E-02 -.2263476E-01 0.2793562E-01 -.1841583E-02 0.2973360E-02 0.1049306E-01 0.2691320E-02 -.2868399E-01 0.4169337E-02 0.5506794E-01 0.2384170E-01 0.2590110E-01 0.2684707E-01 -.3021371E-01 0.3067444E-02 -.2047360E-01 0.2050856E-01 -.3162895E-01 -.1718973E-01 0.8735174E-02 -.3328650E-01 -.4843977E-01 -.9381542E-02 0.1072293E-02 -.7197608E-06 0.8868589E-02 -.1188775E-02 -.4221957E-01 -.2083425E-02 -.1892624E-01 -.6054744E-02 -.1205962E-01 -.1366710E-01 -.3285482E-01 -.3511613E-02 -.1031963E-01 0.1662320E-01 -.2819432E-03 -.1304828E-01 0.1653591E-01 -.8934912E-03 -.1665296E-01 -.6613488E-02 0.4456354E-01 0.5453249E-02 0.2154800E-01 -.1179602E-01 -.4269914E-01 -.2787664E-01 -.6228785E-01 -.1277707E-01 -.3864947E-01 -.2885252E-01 -.2516975E-01 -.4250672E-01 -.5368599E-01 0.2964897E-01 0.7760881E-03 0.4028363E-01 -.2099783E-05 -.1530079E-01 -.2579333E-02 -.2389028E-01 0.1882154E-02 -.2055402E-01 -.1707161E-01 -.2236564E-02 -.3501268E-03 0.3291042E-02 -.1522186E-02 -.1602521E-01 -.6258598E-02 -.1047004E-01 -.5069658E-02 0.6620571E-04 -.4038893E-01 -.3507312E-01 0.3692963E-01 0.3228378E-01 0.2150492E-01 0.3223016E-01 0.1884178E-02 -.2499375E-01 -.7046278E-02 -.5269983E-01 0.3025335E-01 -.1082823E-01 -.1420714E-01 -.2593645E-01 -.1794769E-01 -.2503279E-01 -.1417348E-02 0.9085870E-02 0.1251465E-01 0.2139705E-02 -.1933443E-05 0.2536349E-01 0.2377506E-01 -.2400703E-01 0.2353135E-01 0.3615786E-02 0.2104393E-01 0.1300424E-01 0.3328295E-01 -.1739309E-02 0.8714862E-02 0.7268442E-02 0.1478408E-01 -.9550400E-02 0.6300350E-02 0.1552032E-01 0.3029074E-01 0.5537896E-02 0.2171926E-01 0.7031600E-01 0.1025269E-01 0.4766592E-01 0.4895898E-01 0.1897205E-03 0.1598446E-01 0.1590288E-01 0.6697056E-02 -.1335611E-01 -.1482435E-01 0.8417558E-02 -.1134077E-02 0.8874783E-02 0.2189438E-01 -.1349419E-01 0.1687438E-01 0.7510155E-02 -.9955659E-02 -.1944272E-05 -.3828055E-01 -.1802117E-01 0.1964060E-01 -.3649224E-01 -.1917143E-01 -.3438029E-01 -.2896166E-01 0.3676275E-01 -.3728268E-01 -.3308984E-01 -.5394135E-01 -.6039528E-01 -.3894303E-01 -.5673357E-02 -.3845290E-01 -.4410424E-01 -.5619005E-01 0.2115846E-01 -.1440377E-01 -.6229343E-03 0.1752943E-01 -.1256505E-01 0.4277822E-02 -.7003918E-02 -.9996272E-02 -.2065964E-01 -.3232445E-01 0.1086728E-02 -.4475280E-01 -.1342471E-01 -.3133198E-01 -.1312119E-01 -.2041147E-01 -.2898814E-01 -.2801569E-01 0.2282109E-01 0.6506033E-03 -.1014542E-04 -.2367164E-01 -.2600253E-01 0.3087629E-01 -.3759486E-01 -.2477301E-01 -.1887130E-01 -.3390400E-01 0.2461695E-01 -.2209652E-01 -.5061428E-01 -.8308527E-01 -.5216196E-01 -.3788557E-01 -.2062246E-01 -.4135711E-01 -.5428799E-01 -.6145915E-01 0.3333217E-01 -.2000754E-01 0.1414301E-01 0.2572468E-01 -.9299186E-02 0.3293357E-02 -.1116816E-01 -.4517558E-01 -.1025724E-01 -.7791747E-02 0.3045058E-01 -.4742789E-02 -.6695475E-02 -.3908120E-01 -.4892003E-01 -.4816829E-01 -.4472236E-01 -.5076431E-01 -.6381199E-02 -.2814865E-01 0.1948041E-01 -.1194406E-04 -.8308325E-02 -.1560029E-01 0.3489754E-01 -.2837947E-01 -.3156180E-01 -.1458151E-01 -.1756184E-01 0.3978192E-01 -.2534891E-01 -.3448312E-01 -.5195460E-01 -.3028891E-01 -.1494314E-01 -.1271946E-01 -.1709809E-01 -.4602113E-01 -.2702904E-01 0.5650725E-01 -.4186306E-02 -.6534536E-02 0.1489255E-01 0.1709601E-02 -.4455758E-02 -.4329389E-02 -.2427528E-01 -.1892849E-01 -.4871999E-01 0.1105115E-01 0.6789740E-02 -.1253212E-01 -.1861012E-01 -.1039550E-01 -.5771291E-02 -.2961607E-03 -.1295090E-01 0.2896690E-01 0.4264525E-02 -.1827780E-01 0.6406693E-03 -.1151468E-04 0.1932539E-01 0.3189825E-01 0.2293115E-01 0.2439116E-01 0.1949226E-02 0.2365339E-01 0.2829853E-01 0.5662073E-01 0.1426698E-01 0.1930062E-01 -.1384929E-01 -.3800610E-02 0.1046734E-01 0.2175159E-01 -.1159390E-01 0.2377728E-02 0.1782431E-02 0.6480174E-01 0.4361123E-01 0.5320258E-01 0.4386118E-01 0.4820375E-01 -.1709973E-01 0.1747058E-01 -.1918601E-02 0.1872081E-01 0.1341155E-01 0.3531171E-01 0.3514822E-01 0.2925899E-01 0.2230595E-01 0.1014513E-01 0.1153569E-01 0.1282310E-01 0.2596428E-03 0.1443071E-01 0.3108220E-01 0.5803421E-01 0.5186623E-01 0.9271840E-01 -.9857302E-06 -.8089041E-01 -.6968599E-01 -.1893417E-01 -.7312439E-01 -.5047418E-01 -.4868330E-01 -.2774538E-01 0.4261816E-01 -.1081040E-01 -.7006958E-01 -.1286724     -.6930000E-01 -.5085656E-01 -.2456941E-01 -.3609648E-01 -.8679506E-01 -.5972855E-01 -.3630019E-01 -.1289389     -.3367556E-01 -.9297121E-01 -.1228274     -.1525924E-01 -.1679343     -.1666923     -.1376321     -.5086661E-01 -.9662193E-01 -.1476751     -.1512354     -.1689903     -.1153462     -.5628918E-01 -.7139063E-01 -.8839737E-01 -.5102951E-01 -.9261331E-01 0.5604795E-01 0.6718686E-01 0.7619680E-01 -.4344067E-01 0.3689772E-03 -.7165770E-01 -.2104207E-01 0.1613543E-01 -.6575955E-01 -.1391760E-01 -.3053748E-01 -.1440048E-01 0.7847268E-01 0.3123035E-01 -.6450061E-01 -.1208666     -.5020537E-01 -.4883335E-01 -.1874967E-01 -.2622703E-01 -.6051828E-01 -.3011280E-01 -.4450131E-01 -.1105275     -.1935435E-01 -.6450868E-01 -.9885758E-01 -.6741717E-02 -.1408599     -.1606357     -.1119672     -.6656551E-01 -.9415729E-01 -.7638653E-01 -.1068783     -.1331249     -.8953007E-01 -.4783546E-01 -.6713952E-01 -.8524904E-01 -.4802286E-01 -.7520108E-01 0.1135243     0.1011572     0.8623341E-01 -.3730963E-01 0.3289997     0.4052073E-03
>AVERAGE ABSOLUTE  COVARIANCE  RESIDUALS AND AVERAGE OFF-DIAGONAL
D              1       2
0.2902400E-01 0.3040519E-01
>STANDARDIZED RESIDUAL MATRIX:                 
D              1     946
-.2500965E-10 0.9238536E-01 -.2733114E-11 0.2696382E-01 0.1936482E-01 0.4260926E-10 0.2505718E-01 0.3780307E-01 0.3209781E-01 -.1262806E-10 -.2814900E-02 0.7265034E-01 0.6126561E-01 0.6080745E-02 -.1923432E-11 0.2740979E-01 0.3349124E-01 0.4309467E-02 0.4697232E-01 0.7004075E-01 0.5701302E-10 -.1464924E-01 0.1049279E-01 0.3199206E-02 0.3874942E-01 0.4862130E-01 -.9478408E-03 0.8166785E-12 -.4603869E-02 0.8909484E-02 0.1266750     -.1500892E-01 0.4886895E-01 -.3264190E-01 0.8231611E-01 -.2257433E-10 0.1545193E-02 -.5843151E-02 0.4899903E-01 -.1182037E-01 0.7533146E-02 -.2554163E-01 -.1283748E-01 0.1094667     0.6965024E-10 -.1562592E-01 -.2448348E-01 -.1679850E-01 -.2827370E-01 -.6008286E-02 0.7397005E-02 -.6613737E-02 0.1449820E-01 0.3376807E-04 0.6809384E-11 0.4569887E-02 -.1932097E-01 -.3957108E-01 -.1607548E-01 -.1052493E-01 0.1192355E-01 -.2368812E-01 -.5472653E-01 -.3840524E-01 0.4800049E-01 0.3948981E-11 -.2504436E-01 -.1469950E-01 -.4981644E-01 -.1177427E-01 -.2550846E-01 -.4827533E-02 -.2054522E-01 -.1866695E-01 -.1121861E-01 0.4219010E-03 0.3613283E-01 0.2588975E-10 -.7383274E-02 -.2965320E-01 -.1932577E-01 -.2282385E-01 -.4656649E-01 -.1896021E-01 -.1292223E-01 -.2927229E-01 0.2152126E-02 -.9393176E-02 0.1863744E-01 0.1762183E-01 0.5971475E-11 -.4087610E-01 -.2337560E-01 -.2574126E-01 -.2343150E-01 -.4347652E-01 -.3314459E-01 0.1346769E-01 0.7672562E-02 0.4489660E-02 0.3406589E-01 -.2524741E-01 0.4471876E-02 0.5986380E-01 0.1091517E-12 -.7087406E-02 -.1447796E-01 -.1975825E-01 -.2047834E-01 -.1715024E-01 -.1356491E-01 -.5023709E-02 -.6371472E-01 0.3952967E-02 -.2392041E-01 0.1379352E-01 0.4143485E-01 0.3019033E-01 0.1378401E-02 0.5726309E-10 -.8311300E-02 -.5074387E-01 0.5570275E-01 0.9035870E-02 -.3931750E-01 -.5411234E-01 0.1084061E-01 0.4213156E-01 0.3282110E-01 -.7153726E-02 -.1481048E-01 -.2039998E-01 -.1936005E-01 0.1657233E-01 0.2587642E-01 0.4527926E-11 -.7416489E-02 -.3710022E-01 -.1008729E-01 0.1701213E-01 -.1666166E-01 -.2123538E-01 -.9597482E-02 -.1079804E-01 0.2290418E-01 -.3081129E-03 -.2276123E-01 -.8432210E-02 -.6612072E-03 0.3382247E-01 0.1478307E-01 0.8396266E-01 -.2443777E-10 0.7554516E-01 0.6903364E-01 0.9247899E-01 0.7389420E-01 0.1624325E-01 0.8097218E-01 0.6204320E-01 0.2125431E-01 0.7969552E-01 0.6773088E-01 0.5035194E-01 0.7220235E-01 0.4131917E-01 0.6832864E-01 0.4777035E-01 0.7219138E-02 0.5148689E-01 -.1100533E-07 0.9238174E-01 0.1077989     0.4446304E-01 0.7413874E-01 0.4237300E-01 0.8744916E-01 0.4323005E-01 0.2841786E-01 0.4077565E-01 0.1024002     0.1032937     0.8192875E-01 0.5326979E-01 0.5894263E-01 0.8467064E-01 0.5478943E-01 0.7337808E-01 0.4360725E-01 -.1152932E-07 0.1770391E-01 0.5762498E-01 0.1625433E-02 0.3644885E-01 0.3209491E-01 0.4548836E-01 0.4071879E-01 0.9322251E-02 0.3420231E-01 0.7182252E-01 0.5202025E-01 0.5192910E-01 0.1968984E-01 0.1910817E-01 0.2294992E-01 0.1596327E-02 0.1203658E-01 0.7362287E-01 0.2576892E-01 -.1058992E-07 0.9336770E-01 0.7966030E-01 0.5427203E-01 0.6086607E-01 0.2991605E-01 0.7575700E-01 0.4563475E-01 -.2068394E-02 0.5766342E-01 0.6756626E-01 0.7757484E-01 0.9099321E-01 0.5463427E-01 0.6069053E-01 0.1000408     0.2753542E-01 0.6295226E-01 0.6796498E-02 -.1276952E-01 -.3293309E-01 -.1093647E-07 0.1748900E-01 0.4460568E-01 0.3730353E-01 0.1806229E-01 0.2988880E-01 0.3925552E-01 0.7785876E-02 -.1384653E-01 0.1344770E-01 0.9177461E-02 -.1256197E-02 0.4637341E-01 -.4204283E-01 -.1848949E-02 0.4475152E-01 0.3732714E-01 0.7407557E-03 -.3950620E-01 0.8877029E-02 -.1432236E-01 0.3032477E-02 -.1139151E-07 0.1542424E-01 0.7099200E-01 0.3456590E-01 -.3278910E-01 -.8624894E-02 -.1636113E-01 0.2438854E-01 0.7920515E-01 0.1756283E-01 0.1431876E-01 -.3753588E-01 0.2478065E-02 -.3080628E-01 0.7077996E-02 0.1576654E-01 0.3328959E-01 -.4379970E-01 -.4900094E-02 -.3784847E-01 -.3396458E-01 0.5400447E-02 0.1386211E-01 -.6162749E-08 -.1226254E-01 -.5298249E-02 0.7557941E-02 -.3259026E-01 -.8977078E-01 -.2794302E-01 -.3785054E-01 -.2621333E-01 -.1574786E-01 -.1159630E-01 -.3096197E-01 -.9008460E-02 -.3998563E-01 -.2077854E-01 -.2778463E-01 -.3703717E-01 -.5220722E-01 -.6423151E-02 0.9436120E-02 -.1352481E-01 0.1975775E-01 0.9152709E-02 0.2213187E-01 -.8045916E-08 -.1745821E-01 -.9669119E-02 0.2494679E-01 -.1692359E-01 -.6534507E-01 -.8848289E-02 -.3976146E-01 -.1792624E-01 0.1005695E-01 -.2048988E-02 -.1206710E-01 -.4305326E-03 -.3199771E-01 -.1729728E-01 -.3062229E-01 0.7594150E-02 -.4080838E-01 -.9559709E-02 -.1745199E-01 -.5258340E-01 0.5380310E-02 0.2736772E-01 0.1859712E-01 0.4274077E-01 -.8248105E-08 -.3818577E-02 0.2944818E-01 -.1068279E-01 -.1967007E-01 -.4960187E-01 0.8505855E-02 -.1089809E-01 0.1994891E-01 0.1578988E-01 0.9540841E-02 -.4299084E-02 0.1414864E-01 0.2489547E-01 -.3360202E-02 0.8870866E-02 0.1853083E-01 -.2997461E-01 -.3819125E-01 -.1727634E-01 0.6719969E-02 0.2808272E-01 -.1267147E-02 0.3240625E-01 -.2359960E-01 -.1414999E-01 -.9654493E-08 0.3158898E-01 0.5679516E-01 0.9726683E-02 0.4213245E-01 0.2256716E-01 0.4554126E-01 0.5153631E-01 0.1386201     0.7100918E-01 0.3806579E-01 0.3980782E-02 0.2533590E-01 0.2801516E-01 0.2339690E-01 0.1170875E-01 0.6474015E-01 0.2190820E-01 -.4116093E-02 -.2905396E-01 0.4556152E-01 -.2908888E-01 0.2570621E-01 0.5962400E-01 -.4313158E-01 -.2098177E-01 0.6862169E-01 -.2660149E-08 -.4754934E-01 -.2959060E-01 0.7382510E-01 -.5271393E-01 -.5437246E-01 -.4142742E-01 -.6313994E-01 0.5058681E-01 0.3746517E-02 -.2586455E-01 -.8688300E-01 -.6207870E-01 -.3175408E-01 -.4391790E-01 -.7290399E-01 0.5010318E-03 -.3710008E-01 -.4641893E-01 -.5945696E-01 0.1299389E-01 -.3670576E-01 -.8788649E-02 -.9794197E-02 -.1834579E-01 -.3215473E-01 0.3227286E-01 -.2856624E-08 -.3285793E-08 -.1617029E-01 0.2312068E-01 0.1843319E-02 -.3885852E-01 -.2914296E-01 -.2071522E-01 -.3366537E-01 0.5744965E-01 0.4298881E-02 0.5783386E-02 -.2542106E-01 -.1876667E-01 -.4001119E-01 -.2513955E-01 -.5851735E-01 0.3930823E-02 -.2295060E-01 0.8904927E-02 0.1213440E-02 0.3478186E-01 0.1901700E-01 -.6799085E-02 -.3188486E-02 0.1554089E-02 0.5239252E-02 0.2303646E-01 0.4004777E-01 0.8671091E-01 -.9102337E-09 -.2552750E-01 -.2119992E-01 0.1141739E-01 -.4152564E-01 -.9619804E-01 -.5013486E-01 -.7127557E-01 0.4431152E-01 -.2312453E-01 -.1210614E-01 -.2547069E-01 -.3595443E-01 -.3030569E-01 -.3095426E-01 -.5907333E-01 -.1552318E-01 -.6070911E-01 -.8426727E-01 -.6342666E-01 -.4842968E-01 -.5298475E-02 -.1038731E-01 0.3160795E-01 0.8569369E-02 -.1054409E-01 0.6300984E-02 -.3338000E-01 0.5888351E-01 -.9069935E-02 -.5323487E-09 -.3750625E-01 -.1725973E-01 0.6400146E-02 -.6626062E-01 -.7254096E-01 -.6561266E-01 -.7290238E-01 0.1971080E-01 -.3742276E-01 -.5345020E-01 -.8879657E-01 -.5042251E-01 -.6114965E-01 -.3202606E-01 -.6898979E-01 -.1025189E-01 -.4857537E-01 -.5796954E-01 -.1369456E-01 -.1326723E-01 -.1085291E-01 -.3918908E-02 0.1384425E-01 0.1424201E-01 0.3419875E-01 -.4184630E-01 -.5234934E-01 0.3616143E-01 -.2663536E-01 0.3468164E-01 -.6632273E-09 0.9481576E-01 0.5961150E-01 -.2966732E-01 0.6671934E-01 0.1341884E-01 0.7891581E-01 0.4691774E-03 0.1390125E-01 0.5203519E-01 0.6592927E-01 0.9212531E-01 0.9489977E-01 0.3182541E-01 0.3370739E-01 0.7035106E-01 0.2447710E-01 0.3130903E-01 0.6594654E-01 0.1268600     0.7196878E-01 0.1046499     0.8299958E-01 -.5269891E-01 0.4935932E-01 0.2666740E-01 0.4648386E-01 0.5529886E-02 -.2507319E-01 0.8564651E-02 0.7954671E-02 -.4393783E-01 -.1311903E-05 0.4231312E-01 0.7464855E-01 -.4309638E-01 0.4927353E-01 0.2090633E-01 0.3720807E-01 -.6791777E-02 0.5271502E-01 0.4905215E-01 0.2524397E-01 0.6880340E-02 0.5797546E-01 0.5760835E-01 0.5176611E-01 0.5305774E-01 0.9982718E-02 0.7092176E-02 0.6885013E-01 0.1127171     0.5083469E-01 0.9031570E-01 0.6520326E-01 -.3790263E-02 0.1773184E-01 0.1294677E-01 0.2778583E-01 0.1419777E-01 -.1442280E-01 0.1163946E-01 -.2542862E-01 -.3473150E-01 0.1109906E-01 -.1049447E-05 0.4110132E-01 0.1773602E-01 -.6482383E-01 0.1374234E-01 -.1453369E-01 0.1414699E-01 -.4752728E-02 0.2175473E-01 0.5068574E-02 -.2250609E-02 -.3259778E-01 0.3967533E-01 -.2482438E-02 0.4253101E-02 0.1522699E-01 0.3417073E-02 -.3995196E-01 0.5601528E-02 0.8426556E-01 0.3454823E-01 0.3811956E-01 0.3897901E-01 -.3547687E-01 0.4374552E-02 -.2773092E-01 0.2828257E-01 -.4069884E-01 -.2209417E-01 0.1153292E-01 -.4373691E-01 -.5848584E-01 -.1519637E-01 0.1724561E-02 -.1154885E-05 0.1208955E-01 -.1699955E-02 -.5217155E-01 -.3033263E-02 -.2690727E-01 -.8947925E-02 -.1739623E-01 -.1723112E-01 -.4333993E-01 -.5082078E-02 -.1511893E-01 0.2401716E-01 -.3866283E-03 -.1898700E-01 0.2441095E-01 -.1154048E-02 -.2359580E-01 -.9038885E-02 0.6937065E-01 0.8038753E-02 0.3226127E-01 -.1742266E-01 -.5100411E-01 -.4044288E-01 -.8582585E-01 -.1792502E-01 -.5059244E-01 -.3772570E-01 -.3380580E-01 -.5681753E-01 -.6594084E-01 0.4885625E-01 0.1269758E-02 0.6575430E-01 -.3486701E-05 -.2029645E-01 -.3589185E-02 -.2872711E-01 0.2666480E-02 -.2843497E-01 -.2455002E-01 -.3139450E-02 -.4295495E-03 0.4224480E-02 -.2143646E-02 -.2284607E-01 -.8799032E-02 -.1397112E-01 -.7178480E-02 0.9510491E-04 -.5076296E-01 -.4835802E-01 0.4911453E-01 0.4890253E-01 0.3084764E-01 0.4695564E-01 0.2708018E-02 -.2905147E-01 -.9947461E-02 -.7066020E-01 0.4130025E-01 -.1379273E-01 -.1807635E-01 -.3389797E-01 -.2334447E-01 -.2991944E-01 -.2272677E-02 0.1446529E-01 0.1987765E-01 0.3457364E-02 -.3039998E-05 0.3446993E-01 0.3389496E-01 -.2957565E-01 0.3415507E-01 0.5124882E-02 0.3100483E-01 0.1870176E-01 0.4183452E-01 -.2287398E-02 0.1257393E-01 0.1061633E-01 0.2129499E-01 -.1305658E-01 0.9139946E-02 0.2284195E-01 0.3900493E-01 0.7822833E-02 0.2959411E-01 0.1091255     0.1506770E-01 0.7114729E-01 0.7209200E-01 0.2259312E-03 0.2311935E-01 0.2184573E-01 0.9366735E-02 -.1743002E-01 -.1932436E-01 0.1127131E-01 -.1511274E-02 0.1086744E-01 0.3596823E-01 -.2201064E-01 0.2745992E-01 0.1243269E-01 -.1603751E-01 -.3208848E-05 -.4454126E-01 -.2199628E-01 0.2071588E-01 -.4534836E-01 -.2326422E-01 -.4336754E-01 -.3565938E-01 0.3956160E-01 -.4197832E-01 -.4087504E-01 -.6745398E-01 -.7447985E-01 -.4558169E-01 -.7046475E-02 -.4845231E-01 -.4862312E-01 -.6795658E-01 0.2468295E-01 -.1913820E-01 -.7837983E-03 0.2240119E-01 -.1584060E-01 0.4361516E-02 -.8673044E-02 -.1175660E-01 -.2473887E-01 -.3611618E-01 0.1212839E-02 -.5130519E-01 -.1531646E-01 -.3284809E-01 -.1845493E-01 -.2850447E-01 -.4038729E-01 -.3970731E-01 0.3147432E-01 0.9193084E-03 -.1227349E-04 -.2689895E-01 -.3099593E-01 0.3180508E-01 -.4562599E-01 -.2935862E-01 -.2324769E-01 -.4076843E-01 0.2587157E-01 -.2429767E-01 -.6106035E-01 -.1014688     -.6282210E-01 -.4330692E-01 -.2501468E-01 -.5089304E-01 -.5845061E-01 -.7259077E-01 0.3797514E-01 -.2596219E-01 0.1737908E-01 0.3210525E-01 -.1144920E-01 0.3279264E-02 -.1350625E-01 -.5188837E-01 -.1199528E-01 -.8502142E-02 0.3318949E-01 -.5310038E-02 -.7460323E-02 -.4001409E-01 -.6719682E-01 -.6569352E-01 -.6085156E-01 -.7026682E-01 -.8594980E-02 -.3884412E-01 0.2301540E-01 -.1378146E-04 -.9921079E-02 -.1954159E-01 0.3777500E-01 -.3619315E-01 -.3930581E-01 -.1887638E-01 -.2219122E-01 0.4393520E-01 -.2929127E-01 -.4371506E-01 -.6667620E-01 -.3833368E-01 -.1794997E-01 -.1621292E-01 -.2211028E-01 -.5206919E-01 -.3354778E-01 0.6765164E-01 -.5708432E-02 -.8437969E-02 0.1953140E-01 0.2211890E-02 -.4662270E-02 -.5501969E-02 -.2930008E-01 -.2326131E-01 -.5586490E-01 0.1265758E-01 0.7988318E-02 -.1467368E-01 -.2002316E-01 -.1500534E-01 -.8271278E-02 -.4234604E-03 -.1883779E-01 0.4099991E-01 0.6184103E-02 -.2269252E-01 0.7768113E-03 -.1467141E-04 0.2476604E-01 0.4288220E-01 0.2663903E-01 0.3338393E-01 0.2605195E-02 0.3286190E-01 0.3837586E-01 0.6710969E-01 0.1769269E-01 0.2625902E-01 -.1907468E-01 -.5162179E-02 0.1349401E-01 0.2975546E-01 -.1609011E-01 0.2887145E-02 0.2374263E-02 0.8326139E-01 0.6382151E-01 0.7372905E-01 0.6173444E-01 0.6693177E-01 -.1920207E-01 0.2382768E-01 -.2485262E-02 0.2469026E-01 0.1650416E-01 0.4340552E-01 0.4438012E-01 0.3676688E-01 0.2575651E-01 0.1571595E-01 0.1774297E-01 0.1967711E-01 0.4053119E-03 0.2192055E-01 0.4837273E-01 0.7732605E-01 0.6749151E-01 0.1267853     -.1446584E-05 -.7954806E-01 -.7188859E-01 -.1687886E-01 -.7680181E-01 -.5176682E-01 -.5190193E-01 -.2887281E-01 0.3876222E-01 -.1028745E-01 -.7315451E-01 -.1359939     -.7222993E-01 -.5031017E-01 -.2579138E-01 -.3844134E-01 -.8087339E-01 -.6105233E-01 -.3579070E-01 -.1447961     -.3581171E-01 -.1004153     -.1308733     -.1314910E-01 -.1757592     -.1656941     -.1392916     -.4803433E-01 -.9113940E-01 -.1430858     -.1458328     -.1497380     -.1371168     -.6643726E-01 -.8406469E-01 -.1058904     -.5948253E-01 -.1106029     0.5730674E-01 0.6708927E-01 0.7995466E-01 -.4891999E-01 0.3188553E-03 -.7046683E-01 -.2170662E-01 0.1438357E-01 -.6906490E-01 -.1427368E-01 -.3255563E-01 -.1498528E-01 0.7137100E-01 0.2971887E-01 -.6733871E-01 -.1277408     -.5232672E-01 -.4830752E-01 -.1968171E-01 -.2793007E-01 -.5638799E-01 -.3077945E-01 -.4387563E-01 -.1241174     -.2058155E-01 -.6967210E-01 -.1053307     -.5809287E-02 -.1474196     -.1596700     -.1133145     -.6285756E-01 -.8881243E-01 -.7401085E-01 -.1030578     -.1179557     -.1064255     -.5645807E-01 -.7905695E-01 -.1021165     -.5597645E-01 -.8980625E-01 0.1160712     0.1010077     0.9048403E-01 -.4201460E-01 0.2843014     0.3501468E-03
>AVERAGE ABSOLUTE STANDARDIZED RESIDUALS AND AVERAGE OFF-DIAGONAL
D              1       2
0.3417248E-01 0.3579894E-01
>LARGEST STANDARDIZED RESIDUALS:
D              1      20
0.2843014     -.1757592     -.1656941     -.1596700     -.1497380     -.1474196     -.1458328     -.1447961     -.1430858     -.1392916     0.1386201     -.1371168     -.1359939     -.1308733     -.1277408     0.1268600     0.1267853     0.1266750     -.1241174     -.1179557    
>PARAMETERS FOR LARGEST RESIDUALS
C8             1      20
V44,V43  V43,V25  V43,V26  V44,V26  V43,V32  V44,V25  V43,V31  V43,V20  V43,V30  V43,V27  V28,V9   V43,V33  V43,V12  V43,V23  V44,V12  V33,V20  V42,V41  V9, V4   V44,V20  V44,V32 
>CRONBACH'S ALPHA                                            
D              1       1
0.9708883    
>RELIABILITY COEFFICIENT RHO                                 
D              1       1
0.9825478    
>BASED ON THE MODEL (RHO)
D              1      43
0.6989280     0.6788008     0.5362997     0.7165600     0.6364355     0.7519060     0.6812638     0.5445628     0.6735973     0.7689316     0.7497324     0.7527271     0.7337985     0.7388955     0.7574218     0.6127693     0.7198228     0.6254363     0.7155459     0.6547133     0.7130155     0.7409979     0.5211986     0.7542282     0.7097328     0.7416366     0.6166942     0.7093296     0.7109817     0.7309639     0.6672832     0.6366460     0.6775157     0.6705246     0.6690356     0.6655925     0.6756727     0.5963403     0.6399217     0.6451093     0.6407341     0.5009068     0.5364652    
>INTEGERS FOR MODEL STATISTICS
I              1      14
       3       3       0      11     843       0    -346       0     110       0       0       0       0       0
>PROBABILITIES FOR MODEL STATISTICS
D              1      21
   0.0000      -1.0000      -1.0000      -1.0000      -1.0000      0.77468E-50  -1.0000      -1.0000      -1.0000      -1.0000      -1.0000      -1.0000      -1.0000      0.25079E-07  -1.0000      -1.0000      -1.0000       0.0000      -1.0000      -1.0000      -1.0000    
>MODEL STATISTICS
D              1      84
   20724.       2259.2      0.81051      0.78736      0.92877      0.24058      0.89099      0.92347      0.92855      0.40690E-01  0.46013E-01  0.58197E-01  0.55245E-01  0.61034E-01  -9.0000      -9.0000      -9.0000      -9.0000      -9.0000      -9.0000      -9.0000      0.97089      -9.0000      -9.0000      -9.0000      -9.0000      -9.0000      -9.0000      -9.0000      -9.0000      -9.0000      0.98255      -9.0000      -9.0000      -9.0000      -9.0000      -9.0000      -9.0000      -9.0000      -9.0000      -9.0000      -9.0000      -9.0000       6881.4       1613.1      0.87246      0.46080      0.76558      0.86201      0.87118      0.42917E-01  0.39700E-01  0.46023E-01  -9.0000      -9.0000      -9.0000      -9.0000       4.5547      -9.0000      -9.0000      -9.0000      -9.0000       18918.       14215.       573.15      -3817.7       5075.4       372.00      -72.861      -4463.7       38304.       38738.       210.80      -9.0000      -9.0000      -9.0000      -9.0000      -9.0000      -9.0000      0.71405       2493.4      -9.0000      -9.0000      -9.0000    
>PHI MATRIX
I              1    1653
       1       0       2       0       0       3       0       0       0       4       0       0       0       0       5       0       0       0       0       0       6       0       0       0       0       0       0       7       0       0       0       0       0       0       0       8       0       0       0       0       0       0       0       0       9       0       0       0       0       0       0       0       0       0      10       0       0       0       0       0       0       0       0       0       0      11       0       0       0       0       0       0       0       0       0       0       0      12       0       0       0       0       0       0       0       0       0       0       0       0      13       0       0       0       0       0       0       0       0       0       0       0       0       0      14       0       0       0       0       0       0       0       0       0       0       0       0       0       0      15       0       0       0       0       0       0       0       0       0       0       0       0       0       0       0      16       0       0       0       0       0       0       0       0       0       0       0       0       0       0       0       0      17       0       0       0       0       0       0       0       0       0       0       0       0       0       0       0       0       0      18       0       0       0       0       0       0       0       0       0       0       0       0       0       0       0       0       0       0      19       0       0       0       0       0       0       0       0       0       0       0       0       0       0       0       0       0       0       0      20       0       0       0       0       0       0       0       0       0       0       0       0       0       0       0       0       0       0       0       0      21       0       0       0       0       0       0       0       0       0       0       0       0       0       0       0       0       0       0       0       0       0      22       0       0       0       0       0       0       0       0       0       0       0       0       0       0       0       0       0       0       0       0       0       0      23       0       0       0       0       0       0       0       0       0       0       0       0       0       0       0       0       0       0       0       0       0       0       0      24       0       0       0       0       0       0       0       0       0       0       0       0       0       0       0       0       0       0       0       0       0       0       0       0      25       0       0       0       0       0       0       0       0       0       0       0       0       0       0       0       0       0       0       0       0       0       0       0       0       0      26       0       0       0       0       0       0       0       0       0       0       0       0       0       0       0       0       0       0       0       0       0       0       0       0       0       0      27       0       0       0       0       0       0       0       0       0       0       0       0       0       0       0       0       0       0       0       0       0       0       0       0       0       0       0      28       0       0       0       0       0       0       0       0       0       0       0       0       0       0       0       0       0       0       0       0       0       0       0       0       0       0       0       0      29       0       0       0       0       0       0       0       0       0       0       0       0       0       0       0       0       0       0       0       0       0       0       0       0       0       0       0       0       0      30       0       0       0       0       0       0       0       0       0       0       0       0       0       0       0       0       0       0       0       0       0       0       0       0       0       0       0       0       0       0      31       0       0       0       0       0       0       0       0       0       0       0       0       0       0       0       0       0       0       0       0       0       0       0       0       0       0       0       0       0       0       0      32       0       0       0       0       0       0       0       0       0       0       0       0       0       0       0       0       0       0       0       0       0       0       0       0       0       0       0       0       0       0       0       0      33       0       0       0       0       0       0       0       0       0       0       0       0       0       0       0       0       0       0       0       0       0       0       0       0       0       0       0       0       0       0       0       0       0      34       0       0       0       0       0       0       0       0       0       0       0       0       0       0       0       0       0       0       0       0       0       0       0       0       0       0       0       0       0       0       0       0       0       0      35       0       0       0       0       0       0       0       0       0       0       0       0       0       0       0       0       0       0       0       0       0       0       0       0       0       0       0       0       0       0       0       0       0       0       0      36       0       0       0       0       0       0       0       0       0       0       0       0       0       0       0       0       0       0       0       0       0       0       0       0       0       0       0       0       0       0       0       0       0       0       0       0      37       0       0       0       0       0       0       0       0       0       0       0       0       0       0       0       0       0       0       0       0       0       0       0       0       0       0       0       0       0       0       0       0       0       0       0       0       0      38       0       0       0       0       0       0       0       0       0       0       0       0       0       0       0       0       0       0       0       0       0       0       0       0       0       0       0       0       0       0       0       0       0       0       0       0       0       0      39       0       0       0       0       0       0       0       0       0       0       0       0       0       0       0       0       0       0       0       0       0       0       0       0       0       0       0       0       0       0       0       0       0       0       0       0       0       0       0      40       0       0       0       0       0       0       0       0       0       0       0       0       0       0       0       0       0       0       0       0       0       0       0       0       0       0       0       0       0       0       0       0       0       0       0       0       0       0       0       0      41       0       0       0       0       0       0       0       0       0       0       0       0       0       0       0       0       0       0       0       0       0       0       0       0       0       0       0       0       0       0       0       0       0       0       0       0       0       0       0       0       0      42       0       0       0       0       0       0       0       0       0       0       0       0       0       0       0       0       0       0       0       0       0       0       0       0       0       0       0       0       0       0       0       0       0       0       0       0       0       0       0       0       0       0      43       0       0       0       0       0       0       0       0       0       0       0       0       0       0       0       0       0       0       0       0       0       0       0       0       0       0       0       0       0       0       0       0       0       0       0       0       0       0       0       0       0       0       0      44       0       0       0       0       0       0       0       0       0       0       0       0       0       0       0       0       0       0       0       0       0       0       0       0       0       0       0       0       0       0       0       0       0       0       0       0       0       0       0       0       0       0       0       0      45       0       0       0       0       0       0       0       0       0       0       0       0       0       0       0       0       0       0       0       0       0       0       0       0       0       0       0       0       0       0       0       0       0       0       0       0       0       0       0       0       0       0       0       0       0      46       0       0       0       0       0       0       0       0       0       0       0       0       0       0       0       0       0       0       0       0       0       0       0       0       0       0       0       0       0       0       0       0       0       0       0       0       0       0       0       0       0       0       0       0       0       0      47       0       0       0       0       0       0       0       0       0       0       0       0       0       0       0       0       0       0       0       0       0       0       0       0       0       0       0       0       0       0       0       0       0       0       0       0       0       0       0       0       0       0       0       0       0       0       0      48       0       0       0       0       0       0       0       0       0       0       0       0       0       0       0       0       0       0       0       0       0       0       0       0       0       0       0       0       0       0       0       0       0       0       0       0       0       0       0       0       0       0       0       0       0       0       0       0      49       0       0       0       0       0       0       0       0       0       0       0       0       0       0       0       0       0       0       0       0       0       0       0       0       0       0       0       0       0       0       0       0       0       0       0       0       0       0       0       0       0       0       0       0       0       0       0       0       0      50       0       0       0       0       0       0       0       0       0       0       0       0       0       0       0       0       0       0       0       0       0       0       0       0       0       0       0       0       0       0       0       0       0       0       0       0       0       0       0       0       0       0       0       0       0       0       0       0       0       0      51       0       0       0       0       0       0       0       0       0       0       0       0       0       0       0       0       0       0       0       0       0       0       0       0       0       0       0       0       0       0       0       0       0       0       0       0       0       0       0       0       0       0       0       0       0       0       0       0       0       0       0      52       0       0       0       0       0       0       0       0       0       0       0       0       0       0       0       0       0       0       0       0       0       0       0       0       0       0       0       0       0       0       0       0       0       0       0       0       0       0       0       0       0       0       0       0       0       0       0       0       0       0       0       0      53       0       0       0       0       0       0       0       0       0       0       0       0       0       0       0       0       0       0       0       0       0       0       0       0       0       0       0       0       0       0       0       0       0       0       0       0       0       0       0       0       0       0       0       0       0       0       0       0       0       0       0       0       0      54       0       0       0       0       0       0       0       0       0       0       0       0       0       0       0       0       0       0       0       0       0       0       0       0       0       0       0       0       0       0       0       0       0       0       0       0       0       0       0       0       0       0       0       0       0       0       0       0       0       0       0       0       0       0      55       0       0       0       0       0       0       0       0       0       0       0       0       0       0       0       0       0       0       0       0       0       0       0       0       0       0       0       0       0       0       0       0       0       0       0       0       0       0       0       0       0       0       0       0       0       0       0       0       0       0       0       0       0       0       0      56       0       0       0       0       0       0       0       0       0       0       0       0       0       0       0       0       0       0       0       0       0       0       0       0       0       0       0       0       0       0       0       0       0       0       0       0       0       0       0       0       0       0       0       0       0       0       0       0       0       0       0       0       0       0       0       0      57
>GAMMA MATRIX
I             56      57
       0      -1       0       0       0       0       0       0       0       0       0       0       0       0       0       0       0       0       0       0       0       0       0       0       0       0       0       0       0       0       0       0       0       0       0       0       0       0       0       0       0       0       0       0       0       0       0       0       0       0       0       0       0       0       0       0       0
       0       0      -1       0       0       0       0       0       0       0       0       0       0       0       0       0       0       0       0       0       0       0       0       0       0       0       0       0       0       0       0       0       0       0       0       0       0       0       0       0       0       0       0       0       0       0       0       0       0       0       0       0       0       0       0       0       0
       0       0       0      -1       0       0       0       0       0       0       0       0       0       0       0       0       0       0       0       0       0       0       0       0       0       0       0       0       0       0       0       0       0       0       0       0       0       0       0       0       0       0       0       0       0       0       0       0       0       0       0       0       0       0       0       0       0
       0       0       0       0      -1       0       0       0       0       0       0       0       0       0       0       0       0       0       0       0       0       0       0       0       0       0       0       0       0       0       0       0       0       0       0       0       0       0       0       0       0       0       0       0       0       0       0       0       0       0       0       0       0       0       0       0       0
       0       0       0       0       0      -1       0       0       0       0       0       0       0       0       0       0       0       0       0       0       0       0       0       0       0       0       0       0       0       0       0       0       0       0       0       0       0       0       0       0       0       0       0       0       0       0       0       0       0       0       0       0       0       0       0       0       0
       0       0       0       0       0       0      -1       0       0       0       0       0       0       0       0       0       0       0       0       0       0       0       0       0       0       0       0       0       0       0       0       0       0       0       0       0       0       0       0       0       0       0       0       0       0       0       0       0       0       0       0       0       0       0       0       0       0
       0       0       0       0       0       0       0      -1       0       0       0       0       0       0       0       0       0       0       0       0       0       0       0       0       0       0       0       0       0       0       0       0       0       0       0       0       0       0       0       0       0       0       0       0       0       0       0       0       0       0       0       0       0       0       0       0       0
       0       0       0       0       0       0       0       0      -1       0       0       0       0       0       0       0       0       0       0       0       0       0       0       0       0       0       0       0       0       0       0       0       0       0       0       0       0       0       0       0       0       0       0       0       0       0       0       0       0       0       0       0       0       0       0       0       0
       0       0       0       0       0       0       0       0       0      -1       0       0       0       0       0       0       0       0       0       0       0       0       0       0       0       0       0       0       0       0       0       0       0       0       0       0       0       0       0       0       0       0       0       0       0       0       0       0       0       0       0       0       0       0       0       0       0
       0       0       0       0       0       0       0       0       0       0      -1       0       0       0       0       0       0       0       0       0       0       0       0       0       0       0       0       0       0       0       0       0       0       0       0       0       0       0       0       0       0       0       0       0       0       0       0       0       0       0       0       0       0       0       0       0       0
       0       0       0       0       0       0       0       0       0       0       0      -1       0       0       0       0       0       0       0       0       0       0       0       0       0       0       0       0       0       0       0       0       0       0       0       0       0       0       0       0       0       0       0       0       0       0       0       0       0       0       0       0       0       0       0       0       0
       0       0       0       0       0       0       0       0       0       0       0       0      -1       0       0       0       0       0       0       0       0       0       0       0       0       0       0       0       0       0       0       0       0       0       0       0       0       0       0       0       0       0       0       0       0       0       0       0       0       0       0       0       0       0       0       0       0
       0       0       0       0       0       0       0       0       0       0       0       0       0      -1       0       0       0       0       0       0       0       0       0       0       0       0       0       0       0       0       0       0       0       0       0       0       0       0       0       0       0       0       0       0       0       0       0       0       0       0       0       0       0       0       0       0       0
       0       0       0       0       0       0       0       0       0       0       0       0       0       0      -1       0       0       0       0       0       0       0       0       0       0       0       0       0       0       0       0       0       0       0       0       0       0       0       0       0       0       0       0       0       0       0       0       0       0       0       0       0       0       0       0       0       0
       0       0       0       0       0       0       0       0       0       0       0       0       0       0       0      -1       0       0       0       0       0       0       0       0       0       0       0       0       0       0       0       0       0       0       0       0       0       0       0       0       0       0       0       0       0       0       0       0       0       0       0       0       0       0       0       0       0
       0       0       0       0       0       0       0       0       0       0       0       0       0       0       0       0      -1       0       0       0       0       0       0       0       0       0       0       0       0       0       0       0       0       0       0       0       0       0       0       0       0       0       0       0       0       0       0       0       0       0       0       0       0       0       0       0       0
       0       0       0       0       0       0       0       0       0       0       0       0       0       0       0       0       0      -1       0       0       0       0       0       0       0       0       0       0       0       0       0       0       0       0       0       0       0       0       0       0       0       0       0       0       0       0       0       0       0       0       0       0       0       0       0       0       0
       0       0       0       0       0       0       0       0       0       0       0       0       0       0       0       0       0       0      -1       0       0       0       0       0       0       0       0       0       0       0       0       0       0       0       0       0       0       0       0       0       0       0       0       0       0       0       0       0       0       0       0       0       0       0       0       0       0
       0       0       0       0       0       0       0       0       0       0       0       0       0       0       0       0       0       0       0      -1       0       0       0       0       0       0       0       0       0       0       0       0       0       0       0       0       0       0       0       0       0       0       0       0       0       0       0       0       0       0       0       0       0       0       0       0       0
       0       0       0       0       0       0       0       0       0       0       0       0       0       0       0       0       0       0       0       0      -1       0       0       0       0       0       0       0       0       0       0       0       0       0       0       0       0       0       0       0       0       0       0       0       0       0       0       0       0       0       0       0       0       0       0       0       0
       0       0       0       0       0       0       0       0       0       0       0       0       0       0       0       0       0       0       0       0       0      -1       0       0       0       0       0       0       0       0       0       0       0       0       0       0       0       0       0       0       0       0       0       0       0       0       0       0       0       0       0       0       0       0       0       0       0
       0       0       0       0       0       0       0       0       0       0       0       0       0       0       0       0       0       0       0       0       0       0      -1       0       0       0       0       0       0       0       0       0       0       0       0       0       0       0       0       0       0       0       0       0       0       0       0       0       0       0       0       0       0       0       0       0       0
       0       0       0       0       0       0       0       0       0       0       0       0       0       0       0       0       0       0       0       0       0       0       0      -1       0       0       0       0       0       0       0       0       0       0       0       0       0       0       0       0       0       0       0       0       0       0       0       0       0       0       0       0       0       0       0       0       0
       0       0       0       0       0       0       0       0       0       0       0       0       0       0       0       0       0       0       0       0       0       0       0       0      -1       0       0       0       0       0       0       0       0       0       0       0       0       0       0       0       0       0       0       0       0       0       0       0       0       0       0       0       0       0       0       0       0
       0       0       0       0       0       0       0       0       0       0       0       0       0       0       0       0       0       0       0       0       0       0       0       0       0      -1       0       0       0       0       0       0       0       0       0       0       0       0       0       0       0       0       0       0       0       0       0       0       0       0       0       0       0       0       0       0       0
       0       0       0       0       0       0       0       0       0       0       0       0       0       0       0       0       0       0       0       0       0       0       0       0       0       0      -1       0       0       0       0       0       0       0       0       0       0       0       0       0       0       0       0       0       0       0       0       0       0       0       0       0       0       0       0       0       0
       0       0       0       0       0       0       0       0       0       0       0       0       0       0       0       0       0       0       0       0       0       0       0       0       0       0       0      -1       0       0       0       0       0       0       0       0       0       0       0       0       0       0       0       0       0       0       0       0       0       0       0       0       0       0       0       0       0
       0       0       0       0       0       0       0       0       0       0       0       0       0       0       0       0       0       0       0       0       0       0       0       0       0       0       0       0      -1       0       0       0       0       0       0       0       0       0       0       0       0       0       0       0       0       0       0       0       0       0       0       0       0       0       0       0       0
       0       0       0       0       0       0       0       0       0       0       0       0       0       0       0       0       0       0       0       0       0       0       0       0       0       0       0       0       0      -1       0       0       0       0       0       0       0       0       0       0       0       0       0       0       0       0       0       0       0       0       0       0       0       0       0       0       0
       0       0       0       0       0       0       0       0       0       0       0       0       0       0       0       0       0       0       0       0       0       0       0       0       0       0       0       0       0       0      -1       0       0       0       0       0       0       0       0       0       0       0       0       0       0       0       0       0       0       0       0       0       0       0       0       0       0
       0       0       0       0       0       0       0       0       0       0       0       0       0       0       0       0       0       0       0       0       0       0       0       0       0       0       0       0       0       0       0      -1       0       0       0       0       0       0       0       0       0       0       0       0       0       0       0       0       0       0       0       0       0       0       0       0       0
       0       0       0       0       0       0       0       0       0       0       0       0       0       0       0       0       0       0       0       0       0       0       0       0       0       0       0       0       0       0       0       0      -1       0       0       0       0       0       0       0       0       0       0       0       0       0       0       0       0       0       0       0       0       0       0       0       0
       0       0       0       0       0       0       0       0       0       0       0       0       0       0       0       0       0       0       0       0       0       0       0       0       0       0       0       0       0       0       0       0       0      -1       0       0       0       0       0       0       0       0       0       0       0       0       0       0       0       0       0       0       0       0       0       0       0
       0       0       0       0       0       0       0       0       0       0       0       0       0       0       0       0       0       0       0       0       0       0       0       0       0       0       0       0       0       0       0       0       0       0      -1       0       0       0       0       0       0       0       0       0       0       0       0       0       0       0       0       0       0       0       0       0       0
       0       0       0       0       0       0       0       0       0       0       0       0       0       0       0       0       0       0       0       0       0       0       0       0       0       0       0       0       0       0       0       0       0       0       0      -1       0       0       0       0       0       0       0       0       0       0       0       0       0       0       0       0       0       0       0       0       0
       0       0       0       0       0       0       0       0       0       0       0       0       0       0       0       0       0       0       0       0       0       0       0       0       0       0       0       0       0       0       0       0       0       0       0       0      -1       0       0       0       0       0       0       0       0       0       0       0       0       0       0       0       0       0       0       0       0
       0       0       0       0       0       0       0       0       0       0       0       0       0       0       0       0       0       0       0       0       0       0       0       0       0       0       0       0       0       0       0       0       0       0       0       0       0      -1       0       0       0       0       0       0       0       0       0       0       0       0       0       0       0       0       0       0       0
       0       0       0       0       0       0       0       0       0       0       0       0       0       0       0       0       0       0       0       0       0       0       0       0       0       0       0       0       0       0       0       0       0       0       0       0       0       0      -1       0       0       0       0       0       0       0       0       0       0       0       0       0       0       0       0       0       0
       0       0       0       0       0       0       0       0       0       0       0       0       0       0       0       0       0       0       0       0       0       0       0       0       0       0       0       0       0       0       0       0       0       0       0       0       0       0       0      -1       0       0       0       0       0       0       0       0       0       0       0       0       0       0       0       0       0
       0       0       0       0       0       0       0       0       0       0       0       0       0       0       0       0       0       0       0       0       0       0       0       0       0       0       0       0       0       0       0       0       0       0       0       0       0       0       0       0      -1       0       0       0       0       0       0       0       0       0       0       0       0       0       0       0       0
       0       0       0       0       0       0       0       0       0       0       0       0       0       0       0       0       0       0       0       0       0       0       0       0       0       0       0       0       0       0       0       0       0       0       0       0       0       0       0       0       0      -1       0       0       0       0       0       0       0       0       0       0       0       0       0       0       0
       0       0       0       0       0       0       0       0       0       0       0       0       0       0       0       0       0       0       0       0       0       0       0       0       0       0       0       0       0       0       0       0       0       0       0       0       0       0       0       0       0       0      -1       0       0       0       0       0       0       0       0       0       0       0       0       0       0
       0       0       0       0       0       0       0       0       0       0       0       0       0       0       0       0       0       0       0       0       0       0       0       0       0       0       0       0       0       0       0       0       0       0       0       0       0       0       0       0       0       0       0      -1       0       0       0       0       0       0       0       0       0       0       0       0       0
       1       0       0       0       0       0       0       0       0       0       0       0       0       0       0       0       0       0       0       0       0       0       0       0       0       0       0       0       0       0       0       0       0       0       0       0       0       0       0       0       0       0       0       0      -1       0       0       0       0       0       0       0       0       0       0       0       0
       2       0       0       0       0       0       0       0       0       0       0       0       0       0       0       0       0       0       0       0       0       0       0       0       0       0       0       0       0       0       0       0       0       0       0       0       0       0       0       0       0       0       0       0       0      -1       0       0       0       0       0       0       0       0       0       0       0
       3       0       0       0       0       0       0       0       0       0       0       0       0       0       0       0       0       0       0       0       0       0       0       0       0       0       0       0       0       0       0       0       0       0       0       0       0       0       0       0       0       0       0       0       0       0      -1       0       0       0       0       0       0       0       0       0       0
       0       0       0       0       0       0       0       0       0       0       0       0       0       0       0       0       0       0       0       0       0       0       0       0       0       0       0       0       0       0       0       0       0       0       0       0       0       0       0       0       0       0       0       0       0       0       0      -1       0       0       0       0       0       0       0       0       0
       0       0       0       0       0       0       0       0       0       0       0       0       0       0       0       0       0       0       0       0       0       0       0       0       0       0       0       0       0       0       0       0       0       0       0       0       0       0       0       0       0       0       0       0       0       0       0       0      -1       0       0       0       0       0       0       0       0
       0       0       0       0       0       0       0       0       0       0       0       0       0       0       0       0       0       0       0       0       0       0       0       0       0       0       0       0       0       0       0       0       0       0       0       0       0       0       0       0       0       0       0       0       0       0       0       0       0      -1       0       0       0       0       0       0       0
       0       0       0       0       0       0       0       0       0       0       0       0       0       0       0       0       0       0       0       0       0       0       0       0       0       0       0       0       0       0       0       0       0       0       0       0       0       0       0       0       0       0       0       0       0       0       0       0       0       0      -1       0       0       0       0       0       0
       0       0       0       0       0       0       0       0       0       0       0       0       0       0       0       0       0       0       0       0       0       0       0       0       0       0       0       0       0       0       0       0       0       0       0       0       0       0       0       0       0       0       0       0       0       0       0       0       0       0       0      -1       0       0       0       0       0
       0       0       0       0       0       0       0       0       0       0       0       0       0       0       0       0       0       0       0       0       0       0       0       0       0       0       0       0       0       0       0       0       0       0       0       0       0       0       0       0       0       0       0       0       0       0       0       0       0       0       0       0      -1       0       0       0       0
       0       0       0       0       0       0       0       0       0       0       0       0       0       0       0       0       0       0       0       0       0       0       0       0       0       0       0       0       0       0       0       0       0       0       0       0       0       0       0       0       0       0       0       0       0       0       0       0       0       0       0       0       0      -1       0       0       0
       0       0       0       0       0       0       0       0       0       0       0       0       0       0       0       0       0       0       0       0       0       0       0       0       0       0       0       0       0       0       0       0       0       0       0       0       0       0       0       0       0       0       0       0       0       0       0       0       0       0       0       0       0       0      -1       0       0
       4       0       0       0       0       0       0       0       0       0       0       0       0       0       0       0       0       0       0       0       0       0       0       0       0       0       0       0       0       0       0       0       0       0       0       0       0       0       0       0       0       0       0       0       0       0       0       0       0       0       0       0       0       0       0      -1       0
       5       0       0       0       0       0       0       0       0       0       0       0       0       0       0       0       0       0       0       0       0       0       0       0       0       0       0       0       0       0       0       0       0       0       0       0       0       0       0       0       0       0       0       0       0       0       0       0       0       0       0       0       0       0       0       0      -1
>BETA MATRIX
I             56      56
      -1       0       0       0       0       0       0       0       0       0       0       0       0       0       0       0       0       0       0       0       0       0       0       0       0       0       0       0       0       0       0       0       0       0       0       0       0       0       0       0       0       0       0       0      -1       0       0       0       0       0       0       0       0       0       0       0
       0      -1       0       0       0       0       0       0       0       0       0       0       0       0       0       0       0       0       0       0       0       0       0       0       0       0       0       0       0       0       0       0       0       0       0       0       0       0       0       0       0       0       0       0       0      -1       0       0       0       0       0       0       0       0       0       0
       0       0      -1       0       0       0       0       0       0       0       0       0       0       0       0       0       0       0       0       0       0       0       0       0       0       0       0       0       0       0       0       0       0       0       0       0       0       0       0       0       0       0       0       0       1       0       0       0       0       0       0       0       0       0       0       0
       0       0       0      -1       0       0       0       0       0       0       0       0       0       0       0       0       0       0       0       0       0       0       0       0       0       0       0       0       0       0       0       0       0       0       0       0       0       0       0       0       0       0       0       0       0       2       0       0       0       0       0       0       0       0       0       0
       0       0       0       0      -1       0       0       0       0       0       0       0       0       0       0       0       0       0       0       0       0       0       0       0       0       0       0       0       0       0       0       0       0       0       0       0       0       0       0       0       0       0       0      -1       0       0       0       0       0       0       0       0       0       0       0       0
       0       0       0       0       0      -1       0       0       0       0       0       0       0       0       0       0       0       0       0       0       0       0       0       0       0       0       0       0       0       0       0       0       0       0       0       0       0       0       0       0       0       0       0       0       3       0       0       0       0       0       0       0       0       0       0       0
       0       0       0       0       0       0      -1       0       0       0       0       0       0       0       0       0       0       0       0       0       0       0       0       0       0       0       0       0       0       0       0       0       0       0       0       0       0       0       0       0       0       0       0       0       0       4       0       0       0       0       0       0       0       0       0       0
       0       0       0       0       0       0       0      -1       0       0       0       0       0       0       0       0       0       0       0       0       0       0       0       0       0       0       0       0       0       0       0       0       0       0       0       0       0       0       0       0       0       0       0       5       0       0       0       0       0       0       0       0       0       0       0       0
       0       0       0       0       0       0       0       0      -1       0       0       0       0       0       0       0       0       0       0       0       0       0       0       0       0       0       0       0       0       0       0       0       0       0       0       0       0       0       0       0       0       0       0       0       6       0       0       0       0       0       0       0       0       0       0       0
       0       0       0       0       0       0       0       0       0      -1       0       0       0       0       0       0       0       0       0       0       0       0       0       0       0       0       0       0       0       0       0       0       0       0       0       0       0       0       0       0       0       0       0       0       0       7       0       0       0       0       0       0       0       0       0       0
       0       0       0       0       0       0       0       0       0       0      -1       0       0       0       0       0       0       0       0       0       0       0       0       0       0       0       0       0       0       0       0       0       0       0       0       0       0       0       0       0       0       0       0       8       0       0       0       0       0       0       0       0       0       0       0       0
       0       0       0       0       0       0       0       0       0       0       0      -1       0       0       0       0       0       0       0       0       0       0       0       0       0       0       0       0       0       0       0       0       0       0       0       0       0       0       0       0       0       0       0       0       9       0       0       0       0       0       0       0       0       0       0       0
       0       0       0       0       0       0       0       0       0       0       0       0      -1       0       0       0       0       0       0       0       0       0       0       0       0       0       0       0       0       0       0       0       0       0       0       0       0       0       0       0       0       0       0       0       0      10       0       0       0       0       0       0       0       0       0       0
       0       0       0       0       0       0       0       0       0       0       0       0       0      -1       0       0       0       0       0       0       0       0       0       0       0       0       0       0       0       0       0       0       0       0       0       0       0       0       0       0       0       0       0      11       0       0       0       0       0       0       0       0       0       0       0       0
       0       0       0       0       0       0       0       0       0       0       0       0       0       0      -1       0       0       0       0       0       0       0       0       0       0       0       0       0       0       0       0       0       0       0       0       0       0       0       0       0       0       0       0       0      12       0       0       0       0       0       0       0       0       0       0       0
       0       0       0       0       0       0       0       0       0       0       0       0       0       0       0      -1       0       0       0       0       0       0       0       0       0       0       0       0       0       0       0       0       0       0       0       0       0       0       0       0       0       0       0       0       0      13       0       0       0       0       0       0       0       0       0       0
       0       0       0       0       0       0       0       0       0       0       0       0       0       0       0       0      -1       0       0       0       0       0       0       0       0       0       0       0       0       0       0       0       0       0       0       0       0       0       0       0       0       0       0      14       0       0       0       0       0       0       0       0       0       0       0       0
       0       0       0       0       0       0       0       0       0       0       0       0       0       0       0       0       0      -1       0       0       0       0       0       0       0       0       0       0       0       0       0       0       0       0       0       0       0       0       0       0       0       0       0       0       0       0       0       0       0       0      -1       0       0       0       0       0
       0       0       0       0       0       0       0       0       0       0       0       0       0       0       0       0       0       0      -1       0       0       0       0       0       0       0       0       0       0       0       0       0       0       0       0       0       0       0       0       0       0       0       0       0       0       0       0       0       0       0      15       0       0       0       0       0
       0       0       0       0       0       0       0       0       0       0       0       0       0       0       0       0       0       0       0      -1       0       0       0       0       0       0       0       0       0       0       0       0       0       0       0       0       0       0       0       0       0       0       0       0       0       0       0       0       0       0      16       0       0       0       0       0
       0       0       0       0       0       0       0       0       0       0       0       0       0       0       0       0       0       0       0       0      -1       0       0       0       0       0       0       0       0       0       0       0       0       0       0       0       0       0       0       0       0       0       0       0       0       0       0       0       0       0      17       0       0       0       0       0
       0       0       0       0       0       0       0       0       0       0       0       0       0       0       0       0       0       0       0       0       0      -1       0       0       0       0       0       0       0       0       0       0       0       0       0       0       0       0       0       0       0       0       0       0       0       0       0       0       0       0      18       0       0       0       0       0
       0       0       0       0       0       0       0       0       0       0       0       0       0       0       0       0       0       0       0       0       0       0      -1       0       0       0       0       0       0       0       0       0       0       0       0       0       0       0       0       0       0       0       0       0       0       0       0       0       0       0      19       0       0       0       0       0
       0       0       0       0       0       0       0       0       0       0       0       0       0       0       0       0       0       0       0       0       0       0       0      -1       0       0       0       0       0       0       0       0       0       0       0       0       0       0       0       0       0       0       0       0       0       0       0       0       0       0       0      -1       0       0       0       0
       0       0       0       0       0       0       0       0       0       0       0       0       0       0       0       0       0       0       0       0       0       0       0       0      -1       0       0       0       0       0       0       0       0       0       0       0       0       0       0       0       0       0       0       0       0       0       0       0       0       0       0      20       0       0       0       0
       0       0       0       0       0       0       0       0       0       0       0       0       0       0       0       0       0       0       0       0       0       0       0       0       0      -1       0       0       0       0       0       0       0       0       0       0       0       0       0       0       0       0       0       0       0       0       0       0       0       0       0      21       0       0       0       0
       0       0       0       0       0       0       0       0       0       0       0       0       0       0       0       0       0       0       0       0       0       0       0       0       0       0      -1       0       0       0       0       0       0       0       0       0       0       0       0       0       0       0       0       0       0       0       0       0       0       0       0       0      -1       0       0       0
       0       0       0       0       0       0       0       0       0       0       0       0       0       0       0       0       0       0       0       0       0       0       0       0       0       0       0      -1       0       0       0       0       0       0       0       0       0       0       0       0       0       0       0       0       0       0       0       0       0       0       0       0      22       0       0       0
       0       0       0       0       0       0       0       0       0       0       0       0       0       0       0       0       0       0       0       0       0       0       0       0       0       0       0       0      -1       0       0       0       0       0       0       0       0       0       0       0       0       0       0       0       0       0       0       0       0       0       0       0       0      -1       0       0
       0       0       0       0       0       0       0       0       0       0       0       0       0       0       0       0       0       0       0       0       0       0       0       0       0       0       0       0       0      -1       0       0       0       0       0       0       0       0       0       0       0       0       0       0       0       0       0       0       0       0       0       0       0      23       0       0
       0       0       0       0       0       0       0       0       0       0       0       0       0       0       0       0       0       0       0       0       0       0       0       0       0       0       0       0       0       0      -1       0       0       0       0       0       0       0       0       0       0       0       0       0       0       0       0       0       0       0       0       0       0      24       0       0
       0       0       0       0       0       0       0       0       0       0       0       0       0       0       0       0       0       0       0       0       0       0       0       0       0       0       0       0       0       0       0      -1       0       0       0       0       0       0       0       0       0       0       0       0       0       0      -1       0       0       0       0       0       0       0       0       0
       0       0       0       0       0       0       0       0       0       0       0       0       0       0       0       0       0       0       0       0       0       0       0       0       0       0       0       0       0       0       0       0      -1       0       0       0       0       0       0       0       0       0       0       0       0       0      25       0       0       0       0       0       0       0       0       0
       0       0       0       0       0       0       0       0       0       0       0       0       0       0       0       0       0       0       0       0       0       0       0       0       0       0       0       0       0       0       0       0       0      -1       0       0       0       0       0       0       0       0       0       0       0       0      26       0       0       0       0       0       0       0       0       0
       0       0       0       0       0       0       0       0       0       0       0       0       0       0       0       0       0       0       0       0       0       0       0       0       0       0       0       0       0       0       0       0       0       0      -1       0       0       0       0       0       0       0       0       0       0       0       0      -1       0       0       0       0       0       0       0       0
       0       0       0       0       0       0       0       0       0       0       0       0       0       0       0       0       0       0       0       0       0       0       0       0       0       0       0       0       0       0       0       0       0       0       0      -1       0       0       0       0       0       0       0       0       0       0       0      27       0       0       0       0       0       0       0       0
       0       0       0       0       0       0       0       0       0       0       0       0       0       0       0       0       0       0       0       0       0       0       0       0       0       0       0       0       0       0       0       0       0       0       0       0      -1       0       0       0       0       0       0       0       0       0       0      28       0       0       0       0       0       0       0       0
       0       0       0       0       0       0       0       0       0       0       0       0       0       0       0       0       0       0       0       0       0       0       0       0       0       0       0       0       0       0       0       0       0       0       0       0       0      -1       0       0       0       0       0       0       0       0       0       0      -1       0       0       0       0       0       0       0
       0       0       0       0       0       0       0       0       0       0       0       0       0       0       0       0       0       0       0       0       0       0       0       0       0       0       0       0       0       0       0       0       0       0       0       0       0       0      -1       0       0       0       0       0       0       0       0       0      29       0       0       0       0       0       0       0
       0       0       0       0       0       0       0       0       0       0       0       0       0       0       0       0       0       0       0       0       0       0       0       0       0       0       0       0       0       0       0       0       0       0       0       0       0       0       0      -1       0       0       0       0       0       0       0       0      30       0       0       0       0       0       0       0
       0       0       0       0       0       0       0       0       0       0       0       0       0       0       0       0       0       0       0       0       0       0       0       0       0       0       0       0       0       0       0       0       0       0       0       0       0       0       0       0      -1       0       0       0       0       0       0       0       0      -1       0       0       0       0       0       0
       0       0       0       0       0       0       0       0       0       0       0       0       0       0       0       0       0       0       0       0       0       0       0       0       0       0       0       0       0       0       0       0       0       0       0       0       0       0       0       0       0      -1       0       0       0       0       0       0       0      31       0       0       0       0       0       0
       0       0       0       0       0       0       0       0       0       0       0       0       0       0       0       0       0       0       0       0       0       0       0       0       0       0       0       0       0       0       0       0       0       0       0       0       0       0       0       0       0       0      -1       0       0       0       0       0       0      32       0       0       0       0       0       0
       0       0       0       0       0       0       0       0       0       0       0       0       0       0       0       0       0       0       0       0       0       0       0       0       0       0       0       0       0       0       0       0       0       0       0       0       0       0       0       0       0       0       0      -1       0       0       0       0       0       0       0       0       0       0       0       0
       0       0       0       0       0       0       0       0       0       0       0       0       0       0       0       0       0       0       0       0       0       0       0       0       0       0       0       0       0       0       0       0       0       0       0       0       0       0       0       0       0       0       0       0      -1       0       0       0       0       0       0       0       0       0       0       0
       0       0       0       0       0       0       0       0       0       0       0       0       0       0       0       0       0       0       0       0       0       0       0       0       0       0       0       0       0       0       0       0       0       0       0       0       0       0       0       0       0       0       0       0       0      -1       0       0       0       0       0       0       0       0       0       0
       0       0       0       0       0       0       0       0       0       0       0       0       0       0       0       0       0       0       0       0       0       0       0       0       0       0       0       0       0       0       0       0       0       0       0       0       0       0       0       0       0       0       0       0       0       0      -1       0       0       0       0       0       0       0      33       0
       0       0       0       0       0       0       0       0       0       0       0       0       0       0       0       0       0       0       0       0       0       0       0       0       0       0       0       0       0       0       0       0       0       0       0       0       0       0       0       0       0       0       0       0       0       0       0      -1       0       0       0       0       0       0      34       0
       0       0       0       0       0       0       0       0       0       0       0       0       0       0       0       0       0       0       0       0       0       0       0       0       0       0       0       0       0       0       0       0       0       0       0       0       0       0       0       0       0       0       0       0       0       0       0       0      -1       0       0       0       0       0      35       0
       0       0       0       0       0       0       0       0       0       0       0       0       0       0       0       0       0       0       0       0       0       0       0       0       0       0       0       0       0       0       0       0       0       0       0       0       0       0       0       0       0       0       0       0       0       0       0       0       0      -1       0       0       0       0      36       0
       0       0       0       0       0       0       0       0       0       0       0       0       0       0       0       0       0       0       0       0       0       0       0       0       0       0       0       0       0       0       0       0       0       0       0       0       0       0       0       0       0       0       0       0       0       0       0       0       0       0      -1       0       0       0       0      37
       0       0       0       0       0       0       0       0       0       0       0       0       0       0       0       0       0       0       0       0       0       0       0       0       0       0       0       0       0       0       0       0       0       0       0       0       0       0       0       0       0       0       0       0       0       0       0       0       0       0       0      -1       0       0       0      38
       0       0       0       0       0       0       0       0       0       0       0       0       0       0       0       0       0       0       0       0       0       0       0       0       0       0       0       0       0       0       0       0       0       0       0       0       0       0       0       0       0       0       0       0       0       0       0       0       0       0       0       0      -1       0       0      39
       0       0       0       0       0       0       0       0       0       0       0       0       0       0       0       0       0       0       0       0       0       0       0       0       0       0       0       0       0       0       0       0       0       0       0       0       0       0       0       0       0       0       0       0       0       0       0       0       0       0       0       0       0      -1       0      40
       0       0       0       0       0       0       0       0       0       0       0       0       0       0       0       0       0       0       0       0       0       0       0       0       0       0       0       0       0       0       0       0       0       0       0       0       0       0       0       0       0       0       0       0       0       0       0       0       0       0       0       0       0       0      -1      41
       0       0       0       0       0       0       0       0       0       0       0       0       0       0       0       0       0       0       0       0       0       0       0       0       0       0       0       0       0       0       0       0       0       0       0       0       0       0       0       0       0       0       0       0       0       0       0       0       0       0       0       0       0       0       0      -1
>FREE PARAMETER VALUES
D              1     103
0.4854980     0.3075453     0.3097064     0.6675352     0.2433737     0.3747954     0.1832225     0.3007673     0.6287428     0.3729696     0.1634970     0.1898210     0.1903787     0.2446910     0.2094051     0.1751033     0.4935906     0.2517477     0.4113015     0.2033194     0.3142206     0.2234754     0.1870862     0.7295280     0.2002521     0.2967279     0.2349972     0.4356658     0.2639743     0.2473144     0.2109622     0.3916299     0.1665197     0.1090971     0.1201532     0.1470917     0.1602758     0.1388607     0.2278320     0.1437584     0.1195265     0.1500673     0.6055172     0.5244758      0.000000      0.000000      0.000000     0.5988693E-01 0.2969098E-01 0.1616747     0.1046362     0.4588341E-01 0.1354306E-01 0.6750967E-01 0.9296561E-01 0.2394233     0.3893499     0.9592614      1.098663      1.017168     0.1153490     0.7100878     0.8464683      1.036849     0.9923391     0.9949219     0.9648541     0.9959427      1.119304      1.143142      1.016140      1.127302      1.134307      1.000701     0.9994440      1.134836      1.004483     0.9705525      1.040700      1.096325     0.9534951     0.9907840      1.016861      1.151507      1.033059      1.026291      1.071820      1.063241      1.022370      1.013004      1.098779      1.054092      1.018604      1.090922     0.9435292     0.9916898      1.005200     0.9931700     0.8251292     0.9523306     0.8571345     0.9565195     0.4835321    
>PARAMETER STANDARD ERRORS
D              1     103
 0.000000     0.2067131E-01 0.2063917E-01 0.4313475E-01 0.1655390E-01 0.2469923E-01 0.1287327E-01 0.2006419E-01 0.4070234E-01 0.2478774E-01 0.1186403E-01 0.1358822E-01 0.1339083E-01 0.1688223E-01 0.1473905E-01 0.1239938E-01 0.3226791E-01 0.1733827E-01 0.2816551E-01 0.1519478E-01 0.2192404E-01 0.1663057E-01 0.1477562E-01 0.4810770E-01 0.1605578E-01 0.2167000E-01 0.1819075E-01 0.3300948E-01 0.2917417E-01 0.2058802E-01 0.1914122E-01 0.2942481E-01 0.1291076E-01 0.1023529E-01 0.1072526E-01 0.1199570E-01 0.1291375E-01 0.1162821E-01 0.1764055E-01 0.1422096E-01 0.1251334E-01 0.1757142E-01 0.4321911E-01 0.3908747E-01 0.4332157E-02 0.4766709E-02 0.4190660E-02 0.9486050E-02 0.8653151E-02 0.1771344E-01 0.1720337E-01 0.8923337E-02 0.1000575E-01 0.1868858E-01 0.1518360E-01 0.2226164E-01 0.4575952E-01 0.5032818E-01 0.5038866E-01 0.4871005E-01 0.4558503E-01 0.5867926E-01 0.5604461E-01 0.4880727E-01 0.4151748E-01 0.5009284E-01 0.6734994E-01 0.4900502E-01 0.4776553E-01 0.5619469E-01 0.4244108E-01 0.5136935E-01 0.5668672E-01 0.4139188E-01 0.5757976E-01 0.5840822E-01 0.5302448E-01 0.5638903E-01 0.5514736E-01 0.5572636E-01 0.7055231E-01 0.4283885E-01 0.4066272E-01 0.6227010E-01 0.4073809E-01 0.4698928E-01 0.3908738E-01 0.3949637E-01 0.3939692E-01 0.3794045E-01 0.3986624E-01 0.3774166E-01 0.5924507E-01 0.5762677E-01 0.4419347E-01  0.000000     0.5203535E-01 0.4710321E-01 0.5512233E-01 0.5352654E-01 0.2503475E-08 0.5709417E-01 0.4811075E-01
>PARAMETER ROBUST STANDARD ERRORS
D              1     103
0.1334037     0.3841827E-01 0.3716045E-01 0.7238775E-01 0.2309321E-01 0.4104145E-01 0.1669421E-01 0.4204324E-01 0.6493343E-01 0.4619805E-01 0.1486649E-01 0.1658102E-01 0.1993763E-01 0.3471719E-01 0.2190901E-01 0.1789461E-01 0.6187854E-01 0.2378993E-01 0.4973844E-01 0.2039882E-01 0.3619456E-01 0.3258262E-01 0.2402666E-01 0.7998104E-01 0.2203121E-01 0.4570506E-01 0.3743282E-01 0.4854013E-01 0.4545297E-01 0.3497704E-01 0.2822566E-01 0.5298093E-01 0.2194363E-01 0.1299277E-01 0.1496613E-01 0.1460988E-01 0.1533736E-01 0.1382958E-01 0.2872980E-01 0.2206719E-01 0.1739645E-01 0.1970069E-01 0.8014055E-01 0.6585039E-01 0.4524817E-02 0.5604446E-02 0.4615248E-02 0.1207824E-01 0.1118616E-01 0.2484253E-01 0.3694683E-01 0.1501260E-01 0.1473125E-01 0.2882573E-01 0.2441357E-01 0.3708433E-01 0.6195029E-01 0.6791205E-01 0.7200134E-01 0.6485143E-01 0.6873636E-01 0.1124094     0.3962601E-01 0.3873809E-01 0.2618834E-01 0.3719096E-01 0.4785339E-01 0.3874688E-01 0.3473280E-01 0.3981690E-01 0.3162751E-01 0.4215563E-01 0.3736814E-01 0.3184938E-01 0.4515602E-01 0.4094295E-01 0.4841521E-01 0.3827866E-01 0.5426359E-01 0.5530238E-01 0.6178702E-01 0.3475997E-01 0.3869715E-01 0.5783191E-01 0.3544253E-01 0.4580608E-01 0.4067545E-01 0.4847346E-01 0.3949008E-01 0.3761827E-01 0.3959382E-01 0.4050460E-01 0.6434380E-01 0.5028782E-01 0.1028240     0.1241457     0.1034220     0.1078642     0.5628942E-01 0.5853576E-01 0.5817531E-01 0.7410301E-01 0.7036366E-01
>DEP MODEL-BASED ESTIMATES OF VAR. STD. DEVS. FOR DEP. VARS.
D              1      56
0.9452889     0.9011200      1.042798     0.8850908     0.9063896     0.8719540     0.8933026      1.022076     0.9768570     0.8904007     0.8795553     0.8918937     0.9396979     0.8855582     0.8728979     0.9976688     0.9094458     0.9428353     0.8277974     0.8741518     0.8606878     0.8724516      1.078783     0.8882157     0.9352018     0.9185266     0.9844148     0.9855227     0.9594178     0.9640408      1.049124     0.7820057     0.7876087     0.7894505     0.7760337     0.7974982     0.7784032     0.9091881     0.9309607     0.8859174     0.8254818      1.075558      1.075567     0.6683912     0.7655232     0.7087389     0.6670931     0.6746382     0.7738159     0.7289395     0.6911129     0.7672516     0.7303469     0.8204682     0.6577278     0.7963354    
>IND MODEL-BASED ESTIMATES OF VAR. STD. DEVS. FOR IND. VARS.
D              1      57
0.6967769     0.5545677     0.5565127     0.8170283     0.4933292     0.6122054     0.4280450     0.5484226     0.7929331     0.6107124     0.4043476     0.4356845     0.4363241     0.4946625     0.4576080     0.4184535     0.7025600     0.5017446     0.6413279     0.4509096     0.5605538     0.4727318     0.4325346     0.8541241     0.4474954     0.5447274     0.4847651     0.6600499     0.5137843     0.4973072     0.4593062     0.6258034     0.4080683     0.3302984     0.3466312     0.3835254     0.4003446     0.3726402     0.4773175     0.3791548     0.3457261     0.3873852     0.7781499     0.7242070      0.000000      0.000000      0.000000     0.2447181     0.1723107     0.4020880     0.3234752     0.2142041     0.1163746     0.2598262     0.3049026     0.4893090     0.6239791    
>BENTLER-RAYKOV CORRECTED R-SQUARED COEFFICIENTS
D              1      56
0.6558245     0.6185963     0.3861337     0.6893309     0.5437904     0.7590141     0.6230937     0.3981242     0.6091488     0.7937762     0.7546320     0.7606727     0.7228968     0.7329743     0.7701908     0.5041000     0.6956230     0.5373116     0.7032910     0.5887926     0.6983256     0.7542129     0.3731355     0.7461716     0.6607282     0.7214653     0.5504301     0.7282132     0.7313209     0.7730063     0.6441865     0.7277011     0.8241299     0.8072096     0.7557542     0.7479954     0.7708235     0.7243822     0.8341290     0.8477077     0.7797727     0.4765693     0.5466325      1.000000      1.000000      1.000000     0.8654266     0.9347647     0.7299981     0.8030758     0.9039367     0.9769940     0.8734368     0.8618984     0.4465554     0.3860287    
>WALD TEST (FOR DROPPING PARAMETERS)
C132          -1       1
  ROBUST INFORMATION MATRIX USED IN THIS WALD TEST          

  *** WARNING *** TEST RESULTS MAY NOT BE APPROPRIATE DUE TO CONDITION CODE

  MULTIVARIATE WALD TEST BY SIMULTANEOUS PROCESS


         CUMULATIVE MULTIVARIATE STATISTICS              UNIVARIATE INCREMENT
         ----------------------------------              --------------------
                      ROBUST                              ROBUST
  STEP  PARAMETER   CHI-SQUARE  D.F.  PROBABILITY       CHI-SQUARE  PROBABILITY
  ---- -----------  ----------  ----  -----------       ----------  -----------

    1     D9,D9        0.845      1      0.358             0.845       0.358
    2     D1,D1        0.846      2      0.655             0.001       0.979
    3     D3,D3        0.847      3      0.838             0.002       0.968
    4     D2,D2        0.847      4      0.932             0.000       0.999
>LAGRANGE MULTIPLIER TEST (FOR ADDING PARAMETERS)
C132          -1       1


  ORDERED UNIVARIATE TEST STATISTICS:             

  *** WARNING *** TEST RESULTS MAY NOT BE APPROPRIATE DUE TO CONDITION CODE

                                          HANCOCK          STANDAR-   ROBUST
                             CHI-         843 DF   PARAM.   DIZED    PREDICTED
   NO  CODE   PARAMETER     SQUARE  PROB.  PROB.   CHANGE   CHANGE  RMSEA   CFI
   --  ----   ---------     ------  -----  -----   ------  -------  -----------
    1  2 20      V42,F13   241.313  0.000  1.000    4.030    7.422  0.036 0.911
    2  2 20      V42,F5    146.015  0.000  1.000    2.174    3.904  0.039 0.895
    3  2 10       D7,D6     97.800  0.000  1.000    0.114    0.874  0.040 0.887
    4  2 22       F6,F7     97.800  0.000  1.000    1.086    1.926  0.040 0.887
    5  2 22       F7,F6     97.800  0.000  1.000    0.703    1.246  0.040 0.887
    6  2 20      V42,F4     57.350  0.000  1.000    0.927    1.684  0.041 0.881
    7  2 20      V43,F5     52.037  0.000  1.000   -1.327   -1.829  0.041 0.880
    8  2 20      V43,F13    49.830  0.000  1.000   -1.621   -2.291  0.042 0.879
    9  2 20      V44,F5     48.961  0.000  1.000   -1.345   -1.854  0.042 0.879
   10  2 22       F4,F5     46.925  0.000  1.000    2.162    4.803  0.042 0.879
   11  2 22       F5,F4     46.925  0.000  1.000    1.072    2.381  0.042 0.879
   12  2 10       D5,D4     46.925  0.000  1.000    0.064    1.522  0.042 0.879
   13  2 20      V29,F11    45.310  0.000  1.000    0.969    1.199  0.042 0.879
   14  2 20      V44,F13    41.027  0.000  1.000   -1.567   -2.215  0.042 0.878
   15  2 20      V43,F4     38.595  0.000  1.000   -0.931   -1.298  0.042 0.877
   16  2 20      V43,F9     33.916  0.000  1.000   -0.382   -0.463  0.042 0.877
   17  2 20      V42,F6     33.621  0.000  1.000    0.380    0.595  0.042 0.877
   18  2 20      V44,F4     33.188  0.000  1.000   -0.876   -1.220  0.042 0.877
   19  2 20      V43,F14    32.947  0.000  1.000   -0.365   -0.426  0.042 0.877
   20  2 20      V43,F11    32.898  0.000  1.000   -0.343   -0.389  0.042 0.877
   21  2 20      V30,F10    30.802  0.000  1.000    0.738    1.054  0.042 0.876
   22  2 22      F14,F8     29.732  0.000  1.000   -2.026   -3.681  0.042 0.876
   23  2 10      D14,D8     29.732  0.000  1.000   -0.093   -0.695  0.042 0.876
   24  2 22       F8,F2     29.732  0.000  1.000    0.154    0.292  0.042 0.876
   25  2 22       F8,F1     29.732  0.000  1.000    0.177    0.383  0.042 0.876
   26  2 16       F8,F12    29.732  0.000  1.000    0.170    0.352  0.042 0.876
   27  2 22       F8,F3     29.732  0.000  1.000    0.167    0.340  0.042 0.876
   28  2 20      V42,F11    29.339  0.000  1.000    0.200    0.296  0.042 0.876
   29  2 20      V43,F8     29.212  0.000  1.000   -0.384   -0.516  0.042 0.876
   30  2 22       F4,F6     29.076  0.000  1.000   -0.324   -0.628  0.042 0.876
   31  2 10       D6,D4     29.076  0.000  1.000   -0.052   -0.533  0.042 0.876
   32  2 22       F6,F4     29.076  0.000  1.000   -0.875   -1.695  0.042 0.876
   33  2 20      V40,F4     27.997  0.000  1.000   -0.373   -0.600  0.042 0.876
   34  2 20      V42,F14    27.764  0.000  1.000    0.208    0.317  0.042 0.876
   35  2 20      V41,F7     27.057  0.000  1.000    0.306    0.474  0.042 0.876
   36  2 20      V42,F9     26.961  0.000  1.000    0.212    0.335  0.042 0.876
   37  2 20      V44,F9     25.856  0.000  1.000   -0.319   -0.387  0.042 0.875
   38  2 20      V44,F14    24.741  0.000  1.000   -0.302   -0.353  0.042 0.875
   39  2 20      V42,F10    24.726  0.000  1.000    0.214    0.354  0.042 0.875
   40  2 20      V42,F8     24.076  0.000  1.000    0.216    0.378  0.042 0.875
   41  2 20      V27,F10    23.962  0.000  1.000    0.846    1.262  0.042 0.875
   42  2 20      V40,F5     23.239  0.000  1.000   -0.387   -0.616  0.042 0.875
   43  2 20      V44,F8     23.018  0.000  1.000   -0.325   -0.438  0.042 0.875
   44  2 22      F10,F11    22.529  0.000  1.000    0.559    0.933  0.042 0.875
   45  2 10      D11,D10    22.529  0.000  1.000    0.052    0.656  0.042 0.875
   46  2 22      F11,F10    22.529  0.000  1.000    0.770    1.285  0.042 0.875
   47  2 20      V43,F10    22.303  0.000  1.000   -0.327   -0.417  0.042 0.875
   48  2 20      V40,F13    21.776  0.000  1.000   -0.435   -0.710  0.042 0.875
   49  2 10       D3,D1     21.537  0.000  1.000    0.012    0.000  0.042 0.875
   50  2 22       F8,F4     21.405  0.000  1.000    0.154    0.333  0.042 0.875
   51  2 20      V27,F14    19.491  0.000  1.000    4.743    6.485  0.042 0.874
   52  2 20      V44,F10    19.461  0.000  1.000   -0.292   -0.372  0.042 0.874
   53  2 20      V41,F13    18.997  0.000  1.000    0.389    0.667  0.042 0.874
   54  2 20      V44,F11    18.148  0.000  1.000   -0.243   -0.276  0.042 0.874
   55  2 22       F8,F5     17.260  0.000  1.000    0.141    0.303  0.042 0.874
   56  2 20      V30,F14    17.229  0.000  1.000    0.794    1.039  0.042 0.874
   57  2 22       F8,F13    17.198  0.000  1.000    0.149    0.329  0.042 0.874
   58  2 10       D7,D5     17.154  0.000  1.000   -0.041   -0.732  0.042 0.874
   59  2 22       F7,F5     17.154  0.000  1.000   -1.375   -2.796  0.042 0.874
   60  2 22       F5,F7     17.154  0.000  1.000   -0.390   -0.793  0.042 0.874
   61  2 20      V31,F8     16.454  0.000  1.000   -0.564   -0.847  0.043 0.874
   62  2 20      V36,F6     16.286  0.000  1.000   -0.235   -0.391  0.043 0.874
   63  2 20      V29,F8     15.177  0.000  1.000   -0.885   -1.299  0.043 0.874
   64  2 20      V41,F5     14.664  0.000  1.000    0.293    0.491  0.043 0.873
   65  2 20      V36,F7     13.426  0.000  1.000   -0.311   -0.550  0.043 0.873
   66  2 20      V35,F5     12.987  0.000  1.000    0.402    0.754  0.043 0.873
   67  2 20      V30,F9     12.673  0.000  1.000    0.647    0.880  0.043 0.873
   68  2 20      V20,F10    12.450  0.000  1.000   -0.396   -0.655  0.043 0.873
   69  2 20      V36,F4     12.207  0.000  1.000    0.382    0.738  0.043 0.873
   70  2 22       F7,F4     12.043  0.001  1.000   -0.555   -1.141  0.043 0.873
   71  2 10       D7,D4     12.043  0.001  1.000   -0.033   -0.420  0.043 0.873
   72  2 22       F4,F7     12.043  0.001  1.000   -0.318   -0.653  0.043 0.873
   73  2 10       D9,D7     11.670  0.001  1.000   -0.027   -0.729  0.043 0.873
   74  2 22      F13,F8     11.659  0.001  1.000    0.641    1.411  0.043 0.873
   75  2 10      D13,D8     11.659  0.001  1.000    0.029    0.281  0.043 0.873
   76  2 20      V41,F4     11.527  0.001  1.000    0.228    0.385  0.043 0.873
   77  2 20      V20,F4     11.434  0.001  1.000    0.148    0.267  0.043 0.873
   78  2 12      V20,F12    11.374  0.001  1.000    0.138    0.239  0.043 0.873
   79  2 20      V20,F3     11.374  0.001  1.000    0.135    0.231  0.043 0.873
   80  2 20      V20,F2     11.374  0.001  1.000    0.125    0.198  0.043 0.873
   81  2 20      V20,F1     11.374  0.001  1.000    0.143    0.259  0.043 0.873
   82  2 22       F8,F7     10.688  0.001  1.000    0.100    0.199  0.043 0.873
   83  2 20      V44,F6     10.460  0.001  1.000    0.302    0.362  0.043 0.873
   84  2 22      F11,F8     10.304  0.001  1.000   -0.641   -1.130  0.043 0.873
   85  2 22       F8,F11    10.304  0.001  1.000   -0.316   -0.558  0.043 0.873
   86  2 10      D11,D8     10.304  0.001  1.000   -0.029   -0.450  0.043 0.873
   87  2 20      V19,F11     9.867  0.002  1.000   -0.348   -0.449  0.043 0.873
   88  2 20      V20,F5      9.123  0.003  1.000    0.134    0.240  0.043 0.873
   89  2 20      V26,F14     9.024  0.003  1.000   -3.043   -4.085  0.043 0.873
   90  2 22      F14,F11     8.846  0.003  1.000    0.715    1.094  0.043 0.872
   91  2 22      F11,F2      8.846  0.003  1.000   -0.110   -0.176  0.043 0.872
   92  2 10      D14,D11     8.846  0.003  1.000    0.066    0.349  0.043 0.872
   93  2 22      F11,F3      8.846  0.003  1.000   -0.119   -0.205  0.043 0.872
   94  2 16      F11,F12     8.846  0.003  1.000   -0.121   -0.212  0.043 0.872
   95  2 22      F11,F1      8.846  0.003  1.000   -0.126   -0.230  0.043 0.872
   96  2 20      V30,F8      8.697  0.003  1.000    0.405    0.611  0.043 0.872
   97  2 20      V25,F10     8.613  0.003  1.000   -0.479   -0.739  0.043 0.872
   98  2 22       F4,F8      8.602  0.003  1.000    0.101    0.220  0.043 0.872
   99  2 10       D8,D4      8.484  0.004  1.000    0.017    0.316  0.043 0.872
  100  2 10       D8,D2      8.455  0.004  1.000    0.012    0.000  0.043 0.872
  101  2 22       F8,F10     8.222  0.004  1.000   -0.370   -0.734  0.043 0.872
  102  2 22      F10,F8      8.222  0.004  1.000   -0.545   -1.079  0.043 0.872
  103  2 10      D10,D8      8.222  0.004  1.000   -0.025   -0.449  0.043 0.872
  104  2 20      V22,F3      8.121  0.004  1.000    0.120    0.196  0.043 0.872
  105  2 20      V22,F1      8.121  0.004  1.000    0.127    0.220  0.043 0.872
  106  2 20      V22,F2      8.121  0.004  1.000    0.111    0.168  0.043 0.872
  107  2 12      V22,F12     8.121  0.004  1.000    0.122    0.203  0.043 0.872
  108  2 12      V29,F12     7.827  0.005  1.000   -0.147   -0.214  0.043 0.872
  109  2 20      V29,F2      7.827  0.005  1.000   -0.134   -0.177  0.043 0.872
  110  2 20      V29,F3      7.827  0.005  1.000   -0.144   -0.207  0.043 0.872
  111  2 20      V29,F1      7.827  0.005  1.000   -0.153   -0.232  0.043 0.872
  112  2 20      V34,F5      7.474  0.006  1.000   -0.307   -0.577  0.043 0.872
  113  2 20      V26,F10     7.362  0.007  1.000   -0.503   -0.737  0.043 0.872
  114  2 22       F9,F7      7.259  0.007  1.000   -0.090   -0.161  0.043 0.872
  115  2 20      V31,F14     7.181  0.007  1.000   -0.542   -0.706  0.043 0.872
  116  2 10      D11,D2      7.139  0.008  1.000   -0.014    0.000  0.043 0.872
  117  2 10      D11,D4      7.101  0.008  1.000   -0.020   -0.271  0.043 0.872
  118  2 22       F6,F5      6.971  0.008  1.000   -0.889   -1.702  0.043 0.872
  119  2 10       D6,D5      6.971  0.008  1.000   -0.026   -0.381  0.043 0.872
  120  2 22       F5,F6      6.971  0.008  1.000   -0.163   -0.313  0.043 0.872
  121  2 22      F13,F4      6.840  0.009  1.000   -0.593   -1.351  0.043 0.872
  122  2 10      D13,D4      6.840  0.009  1.000   -0.036   -0.296  0.043 0.872
  123  2 20      V19,F14     6.819  0.009  1.000   -0.552   -0.735  0.043 0.872
  124  2 20      V12,F7      6.797  0.009  1.000   -0.087   -0.136  0.043 0.872
  125  2 22      F11,F4      6.724  0.010  1.000   -0.113   -0.206  0.043 0.872
  126  2 10      D10,D4      6.516  0.011  1.000   -0.020   -0.316  0.043 0.872
  127  2 22       F4,F3      6.401  0.011  1.000    0.071    0.151  0.043 0.872
  128  2 16       F4,F12     6.401  0.011  1.000    0.072    0.156  0.043 0.872
  129  2 22       F4,F2      6.401  0.011  1.000    0.066    0.129  0.043 0.872
  130  2 22       F4,F1      6.401  0.011  1.000    0.075    0.169  0.043 0.872
  131  2 20      V19,F9      6.345  0.012  1.000   -0.489   -0.676  0.043 0.872
  132  2 20      V20,F13     6.245  0.012  1.000    0.117    0.215  0.043 0.872
  133  2 20      V33,F2      6.199  0.013  1.000    0.076    0.126  0.043 0.872
  134  2 20      V33,F1      6.199  0.013  1.000    0.087    0.166  0.043 0.872
  135  2 20      V33,F3      6.199  0.013  1.000    0.082    0.148  0.043 0.872
  136  2 12      V33,F12     6.199  0.013  1.000    0.083    0.153  0.043 0.872
  137  2 20      V37,F6      5.976  0.015  1.000    0.147    0.238  0.043 0.872
  138  2 22       F4,F9      5.889  0.015  1.000    0.078    0.153  0.043 0.872
  139  2 22       F6,F1      5.723  0.017  1.000   -0.094   -0.182  0.043 0.872
  140  2 16       F6,F12     5.723  0.017  1.000   -0.090   -0.168  0.043 0.872
  141  2 22       F6,F2      5.723  0.017  1.000   -0.082   -0.139  0.043 0.872
  142  2 22       F6,F3      5.723  0.017  1.000   -0.089   -0.162  0.043 0.872
  143  2 20      V20,F11     5.670  0.017  1.000   -0.202   -0.297  0.043 0.872
  144  2 20      V26,F7      5.550  0.018  1.000   -0.117   -0.171  0.043 0.872
  145  2 12      V43,F12     5.506  0.019  1.000   -0.143   -0.191  0.043 0.872
  146  2 20      V43,F3      5.506  0.019  1.000   -0.141   -0.185  0.043 0.872
  147  2 20      V43,F2      5.506  0.019  1.000   -0.130   -0.158  0.043 0.872
  148  2 20      V43,F1      5.506  0.019  1.000   -0.149   -0.208  0.043 0.872
  149  2 20      V38,F8      5.472  0.019  1.000    0.089    0.166  0.043 0.872
  150  2 20      V36,F13     5.466  0.019  1.000   -0.786   -1.541  0.043 0.872
  151  2 10       D4,D2      5.403  0.020  1.000    0.010    0.000  0.043 0.872
  152  2 22       F4,F14     5.400  0.020  1.000    0.073    0.137  0.043 0.872
  153  2 10      D10,D7      5.277  0.022  1.000    0.024    0.284  0.043 0.872
  154  2 20      V33,F8      5.249  0.022  1.000    0.089    0.165  0.043 0.872
  155  2 20      V34,F13     5.248  0.022  1.000   -0.362   -0.699  0.043 0.872
  156  2 20      V36,F9      5.171  0.023  1.000   -0.082   -0.137  0.043 0.872
  157  2 20      V19,F10     5.036  0.025  1.000   -0.328   -0.476  0.043 0.872
  158  2 20      V12,F6      5.014  0.025  1.000   -0.068   -0.100  0.043 0.872
  159  2 20      V28,F11     4.933  0.026  1.000   -0.365   -0.452  0.043 0.872
  160  2 20      V36,F14     4.854  0.028  1.000   -0.077   -0.124  0.043 0.872
  161  2 20      V38,F9      4.846  0.028  1.000    0.078    0.131  0.043 0.872
  162  2 20      V32,F4      4.845  0.028  1.000   -0.133   -0.190  0.043 0.872
  163  2 20      V36,F11     4.829  0.028  1.000   -0.072   -0.112  0.043 0.872
  164  2 20      V26,F5      4.820  0.028  1.000   -0.120   -0.190  0.043 0.872
  165  2 20      V38,F11     4.723  0.030  1.000    0.070    0.109  0.043 0.872
  166  2 20      V38,F14     4.710  0.030  1.000    0.074    0.120  0.043 0.872
  167  2 20      V28,F3      4.612  0.032  1.000    0.128    0.184  0.043 0.872
  168  2 12      V28,F12     4.612  0.032  1.000    0.131    0.190  0.043 0.872
  169  2 20      V28,F2      4.612  0.032  1.000    0.119    0.158  0.043 0.872
  170  2 20      V28,F1      4.612  0.032  1.000    0.136    0.207  0.043 0.872
  171  2 20      V22,F9      4.572  0.032  1.000    0.344    0.521  0.043 0.872
  172  2 12      V32,F12     4.537  0.033  1.000   -0.120   -0.164  0.043 0.872
  173  2 20      V32,F3      4.537  0.033  1.000   -0.118   -0.159  0.043 0.872
  174  2 20      V32,F1      4.537  0.033  1.000   -0.125   -0.179  0.043 0.872
  175  2 20      V32,F2      4.537  0.033  1.000   -0.109   -0.136  0.043 0.872
  176  2 22       F7,F9      4.517  0.034  1.000   -0.088   -0.157  0.043 0.872
  177  2 20       V9,F7      4.457  0.035  1.000    0.124    0.167  0.043 0.872
  178  2 10       D8,D6      4.447  0.035  1.000   -0.016   -0.187  0.043 0.872
  179  2 10      D10,D6      4.401  0.036  1.000    0.022    0.213  0.043 0.872
  180  2 20      V20,F14     4.368  0.037  1.000   -0.353   -0.535  0.043 0.872
  181  2 20       V9,F10     4.251  0.039  1.000    0.137    0.183  0.043 0.872
  182  2 20      V26,F13     4.226  0.040  1.000   -0.119   -0.193  0.043 0.872
  183  2 20      V33,F9      4.206  0.040  1.000    0.074    0.123  0.043 0.872
  184  2 20      V31,F9      4.199  0.040  1.000   -0.392   -0.530  0.043 0.872
  185  2 20      V36,F10     4.142  0.042  1.000   -0.077   -0.136  0.043 0.872
  186  2 20       V9,F6      4.140  0.042  1.000    0.108    0.137  0.043 0.872
  187  2 10       D9,D4      4.024  0.045  1.000    0.012    0.429  0.043 0.872
  188  2 20      V22,F5      4.004  0.045  1.000    0.093    0.160  0.043 0.872
  189  2 20       V9,F11     3.949  0.047  1.000    0.114    0.136  0.043 0.872
  190  2 20      V24,F4      3.946  0.047  1.000   -0.154   -0.213  0.043 0.872
  191  2 20      V33,F7      3.944  0.047  1.000   -0.144   -0.252  0.043 0.872
  192  2 20      V33,F14     3.925  0.048  1.000    0.069    0.111  0.043 0.872
  193  2 20      V19,F6      3.875  0.049  1.000    0.096    0.131  0.043 0.872
  194  2 20      V22,F13     3.822  0.051  1.000    0.096    0.169  0.043 0.872
  195  2 20      V19,F3      3.803  0.051  1.000    0.106    0.159  0.043 0.872
  196  2 20      V19,F1      3.803  0.051  1.000    0.113    0.179  0.043 0.872
  197  2 20      V19,F2      3.803  0.051  1.000    0.098    0.136  0.043 0.872
  198  2 12      V19,F12     3.803  0.051  1.000    0.108    0.164  0.043 0.872
  199  2 20      V22,F4      3.790  0.052  1.000    0.089    0.155  0.043 0.872
  200  2 12      V42,F12     3.742  0.053  1.000    0.072    0.125  0.043 0.872
  201  2 20      V42,F3      3.742  0.053  1.000    0.071    0.121  0.043 0.872
  202  2 20      V42,F1      3.742  0.053  1.000    0.075    0.136  0.043 0.872
  203  2 20      V42,F2      3.742  0.053  1.000    0.065    0.104  0.043 0.872
  204  2 22      F11,F13     3.694  0.055  1.000   -0.091   -0.168  0.043 0.872
  205  2 22      F10,F4      3.692  0.055  1.000   -0.086   -0.177  0.043 0.872
  206  2 22       F7,F14     3.691  0.055  1.000   -0.077   -0.132  0.043 0.872
  207  2 20      V24,F9      3.673  0.055  1.000    0.471    0.569  0.043 0.872
  208  2 10       D9,D1      3.658  0.056  1.000   -0.008    0.000  0.043 0.872
  209  2 20      V22,F14     3.655  0.056  1.000    0.336    0.490  0.043 0.872
  210  2 22       F7,F8      3.649  0.056  1.000   -0.085   -0.168  0.043 0.872
  211  2 22       F8,F6      3.649  0.056  1.000    0.051    0.096  0.043 0.872
  212  2 20      V20,F9      3.614  0.057  1.000   -0.294   -0.462  0.043 0.872
  213  2 22      F11,F5      3.591  0.058  1.000   -0.084   -0.153  0.043 0.872
  214  2 20       V6,F9      3.565  0.059  1.000   -0.092   -0.133  0.043 0.872
  215  2 20      V35,F13     3.543  0.060  1.000    0.294    0.566  0.043 0.872
  216  2 20      V37,F13     3.541  0.060  1.000    0.646    1.231  0.043 0.872
  217  2 20      V25,F2      3.498  0.061  1.000   -0.073   -0.107  0.043 0.872
  218  2 12      V25,F12     3.498  0.061  1.000   -0.080   -0.129  0.043 0.872
  219  2 20      V25,F1      3.498  0.061  1.000   -0.083   -0.140  0.043 0.872
  220  2 20      V25,F3      3.498  0.061  1.000   -0.079   -0.125  0.043 0.872
  221  2 22      F14,F9      3.491  0.062  1.000    2.561    4.192  0.043 0.872
  222  2 22       F9,F2      3.491  0.062  1.000   -0.058   -0.098  0.043 0.872
  223  2 22       F9,F1      3.491  0.062  1.000   -0.066   -0.129  0.043 0.872
  224  2 22       F9,F3      3.491  0.062  1.000   -0.062   -0.114  0.043 0.872
  225  2 10      D14,D9      3.491  0.062  1.000    0.035    0.478  0.043 0.872
  226  2 16       F9,F12     3.491  0.062  1.000   -0.063   -0.118  0.043 0.872
  227  2 20      V34,F6      3.400  0.065  1.000   -0.091   -0.149  0.043 0.872
  228  2 22      F13,F7      3.396  0.065  1.000    0.305    0.637  0.043 0.872
  229  2 10      D13,D7      3.396  0.065  1.000    0.032    0.202  0.043 0.872
  230  2 20      V34,F8      3.348  0.067  1.000    0.064    0.117  0.043 0.872
  231  2 20      V36,F8      3.331  0.068  1.000   -0.071   -0.132  0.043 0.872
  232  2 20       V4,F4      3.279  0.070  1.000   -0.118   -0.169  0.043 0.872
  233  2 20      V24,F14     3.239  0.072  1.000    0.481    0.559  0.043 0.872
  234  2 20       V6,F11     3.184  0.074  1.000   -0.080   -0.107  0.043 0.872
  235  2 20       V6,F14     2.943  0.086  1.000   -0.081   -0.112  0.043 0.872
  236  2 20      V44,F3      2.923  0.087  1.000   -0.098   -0.128  0.043 0.872
  237  2 20      V44,F1      2.923  0.087  1.000   -0.104   -0.144  0.043 0.872
  238  2 12      V44,F12     2.923  0.087  1.000   -0.099   -0.133  0.043 0.872
  239  2 20      V44,F2      2.923  0.087  1.000   -0.090   -0.110  0.043 0.872
  240  2 22       F2,F8      2.761  0.097  1.000    0.037    0.070  0.043 0.871
  241  2 22       F2,F4      2.759  0.097  1.000    0.034    0.067  0.043 0.871
  242  2 10      D10,D2      2.718  0.099  1.000   -0.009    0.000  0.043 0.871
  243  2 20      V19,F7      2.700  0.100  1.000    0.090    0.132  0.043 0.871
  244  2 20       V4,F10     2.559  0.110  1.000    0.109    0.144  0.043 0.871
  245  2 20      V21,F7      2.522  0.112  1.000    0.077    0.121  0.043 0.871
  246  2 22       F1,F9      2.519  0.112  1.000   -0.031   -0.060  0.043 0.871
  247  2 20      V31,F4      2.484  0.115  1.000   -0.076   -0.119  0.043 0.871
  248  2 20      V21,F10     2.482  0.115  1.000    0.205    0.321  0.043 0.871
  249  2 20      V22,F6      2.481  0.115  1.000    0.059    0.089  0.043 0.871
  250  2 20      V32,F13     2.431  0.119  1.000   -0.101   -0.146  0.043 0.871
  251  2 20       V4,F6      2.411  0.120  1.000    0.085    0.105  0.043 0.871
  252  2 20      V24,F10     2.390  0.122  1.000    0.289    0.367  0.043 0.871
  253  2 10      D10,D5      2.386  0.122  1.000   -0.012   -0.260  0.043 0.871
  254  2 22      F13,F11     2.334  0.127  1.000   -0.186   -0.344  0.043 0.871
  255  2 10      D13,D11     2.334  0.127  1.000   -0.017   -0.116  0.043 0.871
  256  2 20      V29,F4      2.329  0.127  1.000   -0.086   -0.130  0.043 0.871
  257  2 20      V34,F3      2.321  0.128  1.000    0.044    0.079  0.043 0.871
  258  2 20      V34,F2      2.321  0.128  1.000    0.041    0.068  0.043 0.871
  259  2 20      V34,F1      2.321  0.128  1.000    0.047    0.089  0.043 0.871
  260  2 12      V34,F12     2.321  0.128  1.000    0.045    0.082  0.043 0.871
  261  2 20      V24,F11     2.310  0.129  1.000    0.216    0.244  0.043 0.871
  262  2 20      V32,F14     2.302  0.129  1.000   -0.295   -0.353  0.043 0.871
  263  2 22       F1,F4      2.291  0.130  1.000   -0.030   -0.066  0.043 0.871
  264  2 20      V12,F13     2.284  0.131  1.000   -0.056   -0.098  0.043 0.871
  265  2 20      V18,F4      2.241  0.134  1.000   -0.061   -0.101  0.043 0.871
  266  2 20       V2,F8      2.230  0.135  1.000    0.072    0.116  0.043 0.871
  267  2 22       F1,F14     2.214  0.137  1.000   -0.028   -0.053  0.043 0.871
  268  2 10      D14,D1      2.214  0.137  1.000   -0.011    0.000  0.043 0.871
  269  2 20      V23,F9      2.167  0.141  1.000    0.235    0.351  0.043 0.871
  270  2 20      V24,F5      2.157  0.142  1.000   -0.115   -0.159  0.043 0.871
  271  2 22      F14,F7      2.156  0.142  1.000   -0.233   -0.401  0.043 0.871
  272  2 10      D14,D7      2.156  0.142  1.000   -0.024   -0.121  0.043 0.871
  273  2 20      V33,F5      2.136  0.144  1.000    0.159    0.301  0.043 0.871
  274  2 10       D8,D5      2.107  0.147  1.000    0.008    0.214  0.043 0.871
  275  2 10      D11,D7      2.087  0.149  1.000    0.014    0.147  0.043 0.871
  276  2 12      V31,F12     2.086  0.149  1.000   -0.065   -0.097  0.043 0.871
  277  2 20      V31,F2      2.086  0.149  1.000   -0.060   -0.081  0.043 0.871
  278  2 20      V31,F1      2.086  0.149  1.000   -0.068   -0.106  0.043 0.871
  279  2 20      V31,F3      2.086  0.149  1.000   -0.064   -0.094  0.043 0.871
  280  2 20      V12,F10     2.085  0.149  1.000   -0.055   -0.085  0.043 0.871
  281  2 22       F9,F13     2.053  0.152  1.000   -0.056   -0.112  0.043 0.871
  282  2 20      V23,F10     2.038  0.153  1.000    0.162    0.254  0.043 0.871
  283  2 20      V26,F6      2.019  0.155  1.000   -0.062   -0.086  0.043 0.871
  284  2 10      D11,D1      2.017  0.156  1.000    0.007    0.000  0.043 0.871
  285  2 22       F4,F10     1.993  0.158  1.000    0.048    0.098  0.043 0.871
  286  2 20      V40,F1      1.981  0.159  1.000   -0.049   -0.079  0.043 0.871
  287  2 20      V40,F3      1.981  0.159  1.000   -0.047   -0.071  0.043 0.871
  288  2 20      V40,F2      1.981  0.159  1.000   -0.043   -0.061  0.043 0.871
  289  2 12      V40,F12     1.981  0.159  1.000   -0.047   -0.073  0.043 0.871
  290  2 22      F10,F5      1.981  0.159  1.000   -0.065   -0.131  0.043 0.871
  291  2 20      V24,F13     1.916  0.166  1.000   -0.115   -0.162  0.043 0.871
  292  2 20      V38,F10     1.908  0.167  1.000    0.051    0.090  0.043 0.871
  293  2 22       F1,F10     1.891  0.169  1.000   -0.028   -0.058  0.043 0.871
  294  2 20      V23,F14     1.888  0.169  1.000    0.240    0.346  0.043 0.871
  295  2 20      V26,F4      1.886  0.170  1.000   -0.073   -0.118  0.043 0.871
  296  2 20      V32,F10     1.886  0.170  1.000   -0.201   -0.262  0.043 0.871
  297  2 20      V13,F4      1.873  0.171  1.000    0.049    0.083  0.043 0.871
  298  2 20      V33,F11     1.835  0.176  1.000    0.044    0.069  0.043 0.871
  299  2 20      V34,F14     1.835  0.176  1.000    0.042    0.067  0.043 0.871
  300  2 22       F1,F8      1.834  0.176  1.000   -0.029   -0.062  0.043 0.871
  301  2 20       V6,F10     1.833  0.176  1.000   -0.070   -0.106  0.043 0.871
  302  2 20      V14,F8      1.815  0.178  1.000   -0.059   -0.091  0.043 0.871
  303  2 20      V25,F14     1.794  0.180  1.000   -1.447   -2.045  0.043 0.871
  304  2 22       F9,F5      1.761  0.185  1.000   -0.049   -0.095  0.043 0.871
  305  2 20      V33,F6      1.760  0.185  1.000   -0.070   -0.116  0.043 0.871
  306  2 20      V34,F9      1.733  0.188  1.000    0.042    0.070  0.043 0.871
  307  2 20       V2,F11     1.731  0.188  1.000    0.054    0.073  0.043 0.871
  308  2 22       F1,F13     1.704  0.192  1.000   -0.027   -0.060  0.043 0.871
  309  2 20       V2,F14     1.668  0.197  1.000    0.056    0.078  0.043 0.871
  310  2 22       F6,F8      1.645  0.200  1.000   -0.058   -0.108  0.043 0.871
  311  2 20      V28,F6      1.643  0.200  1.000   -0.068   -0.089  0.043 0.871
  312  2 22      F11,F9      1.617  0.204  1.000    0.981    1.558  0.043 0.871
  313  2 10      D11,D9      1.617  0.204  1.000    0.013    0.374  0.043 0.871
  314  2 22       F9,F11     1.617  0.204  1.000    0.143    0.227  0.043 0.871
  315  2 20      V32,F5      1.601  0.206  1.000   -0.078   -0.110  0.043 0.871
  316  2 20      V38,F1      1.595  0.207  1.000    0.042    0.081  0.043 0.871
  317  2 20      V38,F2      1.595  0.207  1.000    0.037    0.062  0.043 0.871
  318  2 12      V38,F12     1.595  0.207  1.000    0.041    0.075  0.043 0.871
  319  2 20      V38,F3      1.595  0.207  1.000    0.040    0.072  0.043 0.871
  320  2 20      V22,F7      1.586  0.208  1.000    0.053    0.085  0.043 0.871
  321  2 22       F1,F5      1.580  0.209  1.000   -0.025   -0.055  0.043 0.871
  322  2 20      V10,F10     1.572  0.210  1.000    0.065    0.091  0.043 0.871
  323  2 10      D11,D6      1.558  0.212  1.000    0.013    0.104  0.043 0.871
  324  2 20      V33,F10     1.549  0.213  1.000    0.047    0.083  0.043 0.871
  325  2 20      V32,F9      1.548  0.213  1.000   -0.232   -0.288  0.043 0.871
  326  2 20      V25,F7      1.543  0.214  1.000   -0.053   -0.081  0.043 0.871
  327  2 20       V2,F9      1.542  0.214  1.000    0.055    0.080  0.043 0.871
  328  2 20      V34,F10     1.538  0.215  1.000    0.042    0.073  0.043 0.871
  329  2 20      V16,F11     1.533  0.216  1.000   -0.039   -0.054  0.043 0.871
  330  2 20      V29,F6      1.532  0.216  1.000    0.057    0.074  0.043 0.871
  331  2 10      D13,D6      1.488  0.222  1.000    0.022    0.110  0.043 0.871
  332  2 22      F13,F6      1.488  0.222  1.000    0.133    0.262  0.043 0.871
  333  2 22       F7,F11     1.469  0.225  1.000   -0.045   -0.075  0.043 0.871
  334  2 10      D10,D3      1.467  0.226  1.000    0.006    0.000  0.043 0.871
  335  2 22      F10,F13     1.448  0.229  1.000   -0.058   -0.121  0.043 0.871
  336  2 20      V11,F11     1.445  0.229  1.000    0.037    0.050  0.043 0.871
  337  2 20      V18,F13     1.436  0.231  1.000   -0.051   -0.085  0.043 0.871
  338  2 20       V8,F11     1.434  0.231  1.000   -0.048   -0.066  0.043 0.871
  339  2 20      V32,F7      1.428  0.232  1.000   -0.067   -0.088  0.043 0.871
  340  2 22       F9,F6      1.428  0.232  1.000   -0.035   -0.059  0.043 0.871
  341  2 20      V43,F6      1.427  0.232  1.000    0.114    0.137  0.043 0.871
  342  2 20      V22,F11     1.423  0.233  1.000    0.106    0.150  0.043 0.871
  343  2 20      V28,F8      1.411  0.235  1.000    0.303    0.445  0.043 0.871
  344  2 20       V9,F13     1.398  0.237  1.000    0.078    0.115  0.043 0.871
  345  2 20      V35,F3      1.391  0.238  1.000   -0.035   -0.063  0.043 0.871
  346  2 20      V35,F2      1.391  0.238  1.000   -0.033   -0.054  0.043 0.871
  347  2 20      V35,F1      1.391  0.238  1.000   -0.037   -0.071  0.043 0.871
  348  2 12      V35,F12     1.391  0.238  1.000   -0.036   -0.065  0.043 0.871
  349  2 20      V18,F9      1.391  0.238  1.000   -0.048   -0.069  0.043 0.871
  350  2 22      F13,F9      1.391  0.238  1.000   -0.817   -1.619  0.043 0.871
  351  2 10      D13,D9      1.391  0.238  1.000   -0.011   -0.194  0.043 0.871
  352  2 20      V35,F6      1.353  0.245  1.000   -0.058   -0.095  0.043 0.871
  353  2 20      V25,F8      1.331  0.249  1.000    0.212    0.345  0.043 0.871
  354  2 20       V4,F11     1.309  0.253  1.000    0.068    0.079  0.043 0.871
  355  2 10       D7,D2      1.301  0.254  1.000   -0.006    0.000  0.043 0.871
  356  2 20      V12,F4      1.298  0.255  1.000   -0.041   -0.070  0.043 0.871
  357  2 22       F7,F10     1.295  0.255  1.000   -0.049   -0.093  0.043 0.871
  358  2 20      V18,F5      1.294  0.255  1.000   -0.047   -0.076  0.043 0.871
  359  2 10       D4,D1      1.283  0.257  1.000   -0.005    0.000  0.043 0.871
  360  2 20      V40,F7      1.269  0.260  1.000   -0.070   -0.103  0.043 0.871
  361  2 22      F14,F6      1.263  0.261  1.000    0.118    0.191  0.043 0.871
  362  2 10      D14,D6      1.263  0.261  1.000    0.019    0.076  0.043 0.871
  363  2 22       F4,F11     1.240  0.265  1.000    0.032    0.059  0.043 0.871
  364  2 22      F14,F10     1.201  0.273  1.000    0.373    0.642  0.043 0.871
  365  2 22      F10,F2      1.201  0.273  1.000   -0.042   -0.075  0.043 0.871
  366  2 22      F10,F1      1.201  0.273  1.000   -0.048   -0.098  0.043 0.871
  367  2 16      F10,F12     1.201  0.273  1.000   -0.046   -0.090  0.043 0.871
  368  2 22      F10,F3      1.201  0.273  1.000   -0.045   -0.087  0.043 0.871
  369  2 10      D14,D10     1.201  0.273  1.000    0.025    0.155  0.043 0.871
  370  2 10       D6,D3      1.188  0.276  1.000   -0.006    0.000  0.043 0.871
  371  2 20      V31,F13     1.186  0.276  1.000   -0.057   -0.090  0.043 0.871
  372  2 20      V12,F5      1.182  0.277  1.000   -0.039   -0.066  0.043 0.871
  373  2 20       V2,F10     1.182  0.277  1.000    0.051    0.078  0.043 0.871
  374  2 20       V1,F4      1.172  0.279  1.000    0.049    0.077  0.043 0.871
  375  2 20      V32,F6      1.172  0.279  1.000   -0.054   -0.066  0.043 0.871
  376  2 22       F2,F13     1.172  0.279  1.000    0.023    0.046  0.043 0.871
  377  2 20      V18,F14     1.170  0.279  1.000   -0.043   -0.059  0.043 0.871
  378  2 20      V39,F7      1.166  0.280  1.000    0.070    0.105  0.043 0.871
  379  2 20      V32,F8      1.164  0.281  1.000   -0.161   -0.222  0.043 0.871
  380  2 20       V6,F8      1.148  0.284  1.000   -0.057   -0.091  0.043 0.871
  381  2 20      V31,F5      1.126  0.289  1.000   -0.052   -0.081  0.043 0.871
  382  2 22      F13,F10     1.124  0.289  1.000   -0.183   -0.381  0.043 0.871
  383  2 10      D13,D10     1.124  0.289  1.000   -0.012   -0.097  0.043 0.871
  384  2 22       F2,F9      1.097  0.295  1.000    0.021    0.037  0.043 0.871
  385  2 20      V19,F13     1.062  0.303  1.000    0.065    0.106  0.043 0.871
  386  2 22      F11,F7      1.049  0.306  1.000   -0.041   -0.069  0.043 0.871
  387  2 20      V16,F10     1.048  0.306  1.000   -0.037   -0.059  0.043 0.871
  388  2 20      V35,F8      1.041  0.308  1.000   -0.036   -0.066  0.043 0.871
  389  2 20      V18,F6      1.029  0.310  1.000   -0.035   -0.050  0.043 0.871
  390  2 10       D8,D3      1.013  0.314  1.000   -0.004    0.000  0.043 0.871
  391  2 20       V8,F4      1.008  0.315  1.000   -0.044   -0.075  0.043 0.871
  392  2 22       F2,F14     1.004  0.316  1.000    0.020    0.033  0.043 0.871
  393  2 10      D14,D2      1.004  0.316  1.000    0.008    0.000  0.043 0.871
  394  2 20       V2,F4      1.003  0.316  1.000    0.045    0.075  0.043 0.871
  395  2 22       F8,F9      0.998  0.318  1.000    0.664    1.252  0.043 0.871
  396  2 10       D9,D8      0.998  0.318  1.000    0.009    0.361  0.043 0.871
  397  2 22       F9,F8      0.998  0.318  1.000    0.196    0.370  0.043 0.871
  398  2 20       V4,F14     0.975  0.324  1.000    0.062    0.074  0.043 0.871
  399  2 22       F1,F7      0.974  0.324  1.000   -0.018   -0.037  0.043 0.871
  400  2 20      V35,F10     0.968  0.325  1.000   -0.034   -0.059  0.043 0.871
  401  2 20      V22,F10     0.956  0.328  1.000   -0.115   -0.182  0.043 0.871
  402  2 20      V11,F14     0.948  0.330  1.000    0.032    0.045  0.043 0.871
  403  2 20      V11,F9      0.946  0.331  1.000    0.033    0.048  0.043 0.871
  404  2 20      V13,F8      0.934  0.334  1.000    0.038    0.061  0.043 0.871
  405  2 20       V9,F14     0.932  0.334  1.000    0.059    0.072  0.043 0.871
  406  2 10       D9,D2      0.897  0.344  1.000    0.004    0.000  0.043 0.871
  407  2 20      V11,F10     0.880  0.348  1.000    0.033    0.051  0.043 0.871
  408  2 22       F2,F5      0.878  0.349  1.000    0.019    0.037  0.043 0.871
  409  2 20       V4,F9      0.877  0.349  1.000    0.061    0.076  0.043 0.871
  410  2 20       V4,F5      0.876  0.349  1.000   -0.061   -0.087  0.043 0.871
  411  2 20      V15,F6      0.842  0.359  1.000    0.029    0.042  0.043 0.871
  412  2 20      V26,F2      0.836  0.360  1.000   -0.042   -0.058  0.043 0.871
  413  2 12      V26,F12     0.836  0.360  1.000   -0.046   -0.070  0.043 0.871
  414  2 20      V26,F3      0.836  0.360  1.000   -0.045   -0.068  0.043 0.871
  415  2 20      V26,F1      0.836  0.360  1.000   -0.048   -0.076  0.043 0.871
  416  2 12      V37,F12     0.806  0.369  1.000   -0.030   -0.055  0.043 0.871
  417  2 20      V37,F3      0.806  0.369  1.000   -0.030   -0.053  0.043 0.871
  418  2 20      V37,F1      0.806  0.369  1.000   -0.032   -0.059  0.043 0.871
  419  2 20      V37,F2      0.806  0.369  1.000   -0.028   -0.045  0.043 0.871
  420  2 20      V39,F3      0.789  0.374  1.000   -0.033   -0.052  0.043 0.871
  421  2 12      V39,F12     0.789  0.374  1.000   -0.034   -0.053  0.043 0.871
  422  2 20      V39,F1      0.789  0.374  1.000   -0.035   -0.058  0.043 0.871
  423  2 20      V39,F2      0.789  0.374  1.000   -0.031   -0.044  0.043 0.871
  424  2 22       F1,F11     0.784  0.376  1.000   -0.016   -0.029  0.043 0.871
  425  2 20      V18,F8      0.778  0.378  1.000   -0.039   -0.062  0.043 0.871
  426  2 20      V18,F11     0.773  0.379  1.000   -0.033   -0.044  0.043 0.871
  427  2 20      V28,F5      0.773  0.379  1.000   -0.058   -0.088  0.043 0.871
  428  2 20      V35,F14     0.762  0.383  1.000   -0.028   -0.044  0.043 0.871
  429  2 20      V37,F4      0.761  0.383  1.000    0.098    0.185  0.043 0.871
  430  2 20      V29,F5      0.756  0.384  1.000   -0.050   -0.075  0.043 0.871
  431  2 20      V35,F11     0.755  0.385  1.000   -0.026   -0.040  0.043 0.871
  432  2 20      V17,F10     0.738  0.390  1.000    0.051    0.070  0.043 0.871
  433  2 20      V38,F6      0.717  0.397  1.000   -0.049   -0.081  0.043 0.871
  434  2 20       V2,F7      0.715  0.398  1.000    0.035    0.054  0.043 0.871
  435  2 20       V8,F9      0.713  0.399  1.000   -0.037   -0.054  0.043 0.871
  436  2 20      V39,F11     0.709  0.400  1.000   -0.031   -0.041  0.043 0.871
  437  2 20       V9,F5      0.706  0.401  1.000    0.053    0.077  0.043 0.871
  438  2 22       F1,F6      0.705  0.401  1.000   -0.014   -0.027  0.043 0.871
  439  2 20       V8,F14     0.702  0.402  1.000   -0.036   -0.050  0.043 0.871
  440  2 20      V25,F11     0.701  0.402  1.000    0.099    0.136  0.043 0.871
  441  2 20      V11,F8      0.690  0.406  1.000    0.030    0.049  0.043 0.871
  442  2 20       V2,F13     0.686  0.408  1.000    0.039    0.065  0.043 0.871
  443  2 20       V9,F9      0.682  0.409  1.000    0.052    0.066  0.043 0.871
  444  2 20      V23,F4      0.679  0.410  1.000    0.035    0.061  0.043 0.871
  445  2 20      V15,F7      0.673  0.412  1.000    0.029    0.045  0.043 0.871
  446  2 20      V28,F13     0.666  0.414  1.000   -0.057   -0.089  0.043 0.871
  447  2 20      V21,F9      0.663  0.415  1.000   -0.142   -0.212  0.043 0.871
  448  2 20      V10,F7      0.659  0.417  1.000    0.037    0.052  0.043 0.871
  449  2 20      V17,F6      0.656  0.418  1.000   -0.038   -0.050  0.043 0.871
  450  2 20      V35,F9      0.627  0.429  1.000   -0.026   -0.043  0.043 0.871
  451  2 20      V29,F9      0.610  0.435  1.000   -0.665   -0.879  0.043 0.871
  452  2 22       F6,F9      0.607  0.436  1.000   -0.033   -0.055  0.043 0.871
  453  2 22       F6,F14     0.605  0.437  1.000   -0.032   -0.051  0.043 0.871
  454  2 20      V34,F11     0.582  0.446  1.000    0.022    0.034  0.043 0.871
  455  2 10       D7,D3      0.580  0.446  1.000    0.004    0.000  0.043 0.871
  456  2 20      V19,F5      0.566  0.452  1.000    0.045    0.071  0.043 0.871
  457  2 22      F11,F6      0.563  0.453  1.000   -0.027   -0.042  0.043 0.871
  458  2 20      V28,F4      0.562  0.453  1.000   -0.049   -0.074  0.043 0.871
  459  2 22       F2,F6      0.538  0.463  1.000    0.013    0.021  0.043 0.871
  460  2 20      V18,F10     0.537  0.464  1.000   -0.032   -0.047  0.043 0.871
  461  2 20       V8,F10     0.532  0.466  1.000   -0.034   -0.052  0.043 0.871
  462  2 20      V16,F4      0.531  0.466  1.000    0.025    0.043  0.043 0.871
  463  2 20      V10,F9      0.528  0.468  1.000    0.036    0.047  0.043 0.871
  464  2 20      V16,F5      0.528  0.468  1.000    0.025    0.043  0.043 0.871
  465  2 20      V13,F6      0.526  0.468  1.000   -0.022   -0.032  0.043 0.871
  466  2 20       V7,F7      0.517  0.472  1.000    0.024    0.037  0.043 0.871
  467  2 20      V24,F7      0.516  0.472  1.000   -0.052   -0.066  0.043 0.871
  468  2 20      V10,F14     0.512  0.474  1.000    0.034    0.044  0.043 0.871
  469  2 10       D5,D3      0.512  0.474  1.000    0.003    0.000  0.043 0.871
  470  2 20      V20,F7      0.511  0.475  1.000    0.029    0.048  0.043 0.871
  471  2 20       V6,F4      0.508  0.476  1.000   -0.035   -0.058  0.043 0.871
  472  2 20      V21,F1      0.507  0.476  1.000    0.036    0.062  0.043 0.871
  473  2 12      V21,F12     0.507  0.476  1.000    0.035    0.057  0.043 0.871
  474  2 20      V21,F3      0.507  0.476  1.000    0.034    0.055  0.043 0.871
  475  2 20      V21,F2      0.507  0.476  1.000    0.032    0.047  0.043 0.871
  476  2 22       F7,F2      0.505  0.477  1.000   -0.024   -0.043  0.043 0.871
  477  2 22       F7,F3      0.505  0.477  1.000   -0.026   -0.050  0.043 0.871
  478  2 16       F7,F12     0.505  0.477  1.000   -0.026   -0.052  0.043 0.871
  479  2 22       F7,F1      0.505  0.477  1.000   -0.027   -0.056  0.043 0.871
  480  2 20      V13,F9      0.492  0.483  1.000    0.025    0.037  0.043 0.871
  481  2 20       V4,F8      0.487  0.485  1.000    0.049    0.068  0.043 0.871
  482  2 20       V2,F5      0.485  0.486  1.000    0.031    0.052  0.043 0.871
  483  2 20      V10,F11     0.484  0.487  1.000    0.031    0.039  0.043 0.871
  484  2 20      V29,F13     0.482  0.487  1.000   -0.042   -0.065  0.043 0.871
  485  2 20      V17,F11     0.473  0.492  1.000    0.035    0.043  0.043 0.871
  486  2 20      V27,F4      0.468  0.494  1.000    0.033    0.055  0.043 0.871
  487  2 20      V14,F14     0.465  0.495  1.000   -0.027   -0.036  0.043 0.871
  488  2 12      V24,F12     0.460  0.498  1.000   -0.049   -0.065  0.043 0.871
  489  2 20      V24,F2      0.460  0.498  1.000   -0.045   -0.054  0.043 0.871
  490  2 20      V24,F3      0.460  0.498  1.000   -0.048   -0.063  0.043 0.871
  491  2 20      V24,F1      0.460  0.498  1.000   -0.051   -0.071  0.043 0.871
  492  2 20      V18,F7      0.459  0.498  1.000   -0.026   -0.039  0.043 0.871
  493  2 10      D13,D2      0.457  0.499  1.000    0.004    0.000  0.043 0.871
  494  2 20       V9,F4      0.452  0.501  1.000    0.042    0.062  0.043 0.871
  495  2 20       V4,F13     0.446  0.504  1.000   -0.045   -0.066  0.043 0.871
  496  2 22       F3,F10     0.439  0.508  1.000    0.013    0.026  0.043 0.871
  497  2 20       V5,F11     0.431  0.511  1.000   -0.024   -0.033  0.043 0.871
  498  2 20       V1,F13     0.431  0.511  1.000    0.031    0.049  0.043 0.871
  499  2 20       V7,F6      0.424  0.515  1.000    0.019    0.029  0.043 0.871
  500  2 20      V27,F5      0.423  0.516  1.000    0.032    0.052  0.043 0.871
  501  2 20      V39,F8      0.417  0.518  1.000   -0.028   -0.044  0.043 0.871
  502  2 20      V13,F5      0.417  0.518  1.000    0.023    0.039  0.043 0.871
  503  2 20      V21,F13     0.416  0.519  1.000    0.036    0.063  0.043 0.871
  504  2 20      V23,F1      0.412  0.521  1.000   -0.027   -0.046  0.043 0.871
  505  2 12      V23,F12     0.412  0.521  1.000   -0.026   -0.043  0.043 0.871
  506  2 20      V23,F2      0.412  0.521  1.000   -0.024   -0.035  0.043 0.871
  507  2 20      V23,F3      0.412  0.521  1.000   -0.025   -0.041  0.043 0.871
  508  2 10      D13,D1      0.408  0.523  1.000   -0.004    0.000  0.043 0.871
  509  2 20      V12,F14     0.403  0.525  1.000   -0.022   -0.031  0.043 0.871
  510  2 10       D5,D2      0.402  0.526  1.000   -0.003    0.000  0.043 0.871
  511  2 20      V13,F14     0.397  0.528  1.000    0.022    0.031  0.043 0.871
  512  2 20       V6,F5      0.397  0.529  1.000   -0.031   -0.051  0.043 0.871
  513  2 20      V26,F8      0.387  0.534  1.000   -0.126   -0.195  0.043 0.871
  514  2 20       V7,F8      0.377  0.539  1.000    0.023    0.039  0.043 0.871
  515  2 20       V6,F13     0.368  0.544  1.000   -0.031   -0.052  0.043 0.871
  516  2 20       V8,F7      0.366  0.545  1.000    0.025    0.038  0.043 0.871
  517  2 20      V17,F7      0.359  0.549  1.000   -0.031   -0.043  0.043 0.871
  518  2 20      V40,F10     0.355  0.551  1.000    0.022    0.033  0.043 0.871
  519  2 20       V1,F5      0.355  0.551  1.000    0.027    0.042  0.043 0.871
  520  2 10       D4,D3      0.354  0.552  1.000   -0.002    0.000  0.043 0.871
  521  2 20      V19,F4      0.351  0.554  1.000    0.035    0.056  0.043 0.871
  522  2 20       V8,F8      0.350  0.554  1.000   -0.028   -0.046  0.043 0.871
  523  2 20      V14,F9      0.347  0.556  1.000   -0.024   -0.033  0.043 0.871
  524  2 20      V11,F6      0.345  0.557  1.000   -0.017   -0.024  0.043 0.871
  525  2 20      V31,F7      0.341  0.560  1.000   -0.026   -0.037  0.043 0.871
  526  2 20      V30,F4      0.338  0.561  1.000    0.029    0.046  0.043 0.871
  527  2 20      V14,F11     0.329  0.566  1.000   -0.021   -0.027  0.043 0.871
  528  2 20      V21,F4      0.328  0.567  1.000    0.030    0.051  0.043 0.871
  529  2 10       D8,D7      0.319  0.572  1.000   -0.004   -0.061  0.043 0.871
  530  2 20      V39,F10     0.316  0.574  1.000   -0.024   -0.036  0.043 0.871
  531  2 20      V12,F9      0.314  0.575  1.000   -0.020   -0.030  0.043 0.871
  532  2 20       V1,F6      0.313  0.576  1.000    0.021    0.029  0.043 0.871
  533  2 20       V5,F4      0.306  0.580  1.000    0.022    0.038  0.043 0.871
  534  2 22       F2,F7      0.304  0.581  1.000    0.011    0.019  0.043 0.871
  535  2 22       F5,F10     0.302  0.583  1.000   -0.018   -0.037  0.043 0.871
  536  2 20       V1,F8      0.298  0.585  1.000    0.026    0.040  0.043 0.871
  537  2 20      V13,F13     0.292  0.589  1.000    0.020    0.035  0.043 0.871
  538  2 20      V39,F14     0.290  0.590  1.000   -0.021   -0.029  0.043 0.871
  539  2 20      V12,F11     0.286  0.593  1.000   -0.017   -0.024  0.043 0.871
  540  2 20       V7,F4      0.285  0.593  1.000    0.019    0.032  0.043 0.871
  541  2 10      D10,D9      0.281  0.596  1.000   -0.005   -0.172  0.043 0.871
  542  2 22       F9,F10     0.281  0.596  1.000   -0.077   -0.137  0.043 0.871
  543  2 22      F10,F9      0.281  0.596  1.000   -0.383   -0.683  0.043 0.871
  544  2 22       F9,F4      0.281  0.596  1.000   -0.019   -0.037  0.043 0.871
  545  2 20      V41,F11     0.266  0.606  1.000    0.016    0.022  0.043 0.871
  546  2 20      V16,F13     0.265  0.607  1.000    0.019    0.032  0.043 0.871
  547  2 10      D11,D5      0.260  0.610  1.000   -0.004   -0.070  0.043 0.871
  548  2 22       F2,F10     0.256  0.613  1.000    0.011    0.020  0.043 0.871
  549  2 20       V2,F6      0.252  0.616  1.000    0.019    0.027  0.043 0.871
  550  2 20       V5,F5      0.241  0.624  1.000    0.020    0.033  0.043 0.871
  551  2 10       D7,D1      0.238  0.626  1.000    0.003    0.000  0.043 0.871
  552  2 20      V17,F4      0.237  0.626  1.000   -0.027   -0.041  0.043 0.871
  553  2 20      V25,F13     0.231  0.631  1.000   -0.024   -0.041  0.043 0.871
  554  2 20       V7,F13     0.229  0.632  1.000    0.018    0.031  0.043 0.871
  555  2 20      V30,F7      0.216  0.642  1.000    0.022    0.031  0.043 0.871
  556  2 20       V5,F9      0.213  0.644  1.000   -0.018   -0.027  0.043 0.871
  557  2 20      V15,F8      0.212  0.646  1.000   -0.019   -0.030  0.043 0.871
  558  2 20      V38,F13     0.207  0.649  1.000    0.156    0.304  0.043 0.871
  559  2 20      V40,F8      0.206  0.650  1.000   -0.018   -0.027  0.043 0.871
  560  2 10       D2,D1      0.204  0.651  1.000   -0.001    0.000  0.043 0.871
  561  2 10       D6,D1      0.204  0.652  1.000    0.002    0.000  0.043 0.871
  562  2 20      V27,F13     0.196  0.658  1.000    0.023    0.039  0.043 0.871
  563  2 20      V17,F13     0.196  0.658  1.000   -0.026   -0.039  0.043 0.871
  564  2 20      V39,F9      0.196  0.658  1.000   -0.018   -0.025  0.043 0.871
  565  2 22       F3,F6      0.195  0.659  1.000   -0.007   -0.013  0.043 0.871
  566  2 20      V36,F1      0.193  0.660  1.000   -0.015   -0.029  0.043 0.871
  567  2 20      V36,F3      0.193  0.660  1.000   -0.014   -0.026  0.043 0.871
  568  2 12      V36,F12     0.193  0.660  1.000   -0.014   -0.027  0.043 0.871
  569  2 20      V36,F2      0.193  0.660  1.000   -0.013   -0.022  0.043 0.871
  570  2 20      V39,F5      0.192  0.661  1.000    0.035    0.057  0.043 0.871
  571  2 20       V5,F14     0.186  0.667  1.000   -0.017   -0.024  0.043 0.871
  572  2 20      V25,F5      0.184  0.668  1.000   -0.020   -0.033  0.043 0.871
  573  2 20      V38,F4      0.177  0.674  1.000    0.046    0.089  0.043 0.871
  574  2 22       F3,F11     0.173  0.677  1.000    0.007    0.013  0.043 0.871
  575  2 20      V16,F14     0.170  0.680  1.000   -0.014   -0.020  0.043 0.871
  576  2 20      V21,F5      0.166  0.684  1.000    0.022    0.037  0.043 0.871
  577  2 20      V21,F11     0.165  0.685  1.000   -0.040   -0.056  0.043 0.871
  578  2 20      V33,F13     0.162  0.687  1.000    0.060    0.116  0.043 0.871
  579  2 20       V5,F10     0.160  0.690  1.000   -0.017   -0.026  0.043 0.871
  580  2 20      V17,F14     0.154  0.695  1.000    0.021    0.027  0.043 0.871
  581  2 22       F3,F7      0.144  0.704  1.000    0.007    0.013  0.043 0.871
  582  2 20       V5,F13     0.144  0.705  1.000    0.016    0.027  0.043 0.871
  583  2 22      F14,F4      0.144  0.705  1.000    0.081    0.152  0.043 0.871
  584  2 10      D14,D4      0.144  0.705  1.000    0.005    0.032  0.043 0.871
  585  2 20      V13,F7      0.140  0.708  1.000   -0.013   -0.019  0.043 0.871
  586  2 20      V17,F9      0.139  0.709  1.000    0.021    0.027  0.043 0.871
  587  2 22       F3,F9      0.138  0.710  1.000    0.007    0.013  0.043 0.871
  588  2 10      D14,D3      0.136  0.712  1.000    0.003    0.000  0.043 0.871
  589  2 22       F3,F14     0.136  0.712  1.000    0.007    0.012  0.043 0.871
  590  2 20      V31,F10     0.133  0.715  1.000   -0.049   -0.069  0.043 0.871
  591  2 20      V27,F6      0.133  0.715  1.000   -0.015   -0.020  0.043 0.871
  592  2 20      V16,F9      0.133  0.715  1.000   -0.013   -0.019  0.043 0.871
  593  2 20      V23,F13     0.129  0.720  1.000    0.017    0.029  0.043 0.871
  594  2 20      V34,F7      0.127  0.721  1.000   -0.025   -0.043  0.043 0.871
  595  2 20      V37,F11     0.127  0.722  1.000   -0.012   -0.018  0.043 0.871
  596  2 20      V26,F11     0.126  0.723  1.000    0.047    0.061  0.043 0.871
  597  2 20      V27,F8      0.124  0.724  1.000    0.068    0.107  0.043 0.871
  598  2 20      V14,F10     0.118  0.731  1.000   -0.015   -0.021  0.043 0.871
  599  2 20      V16,F8      0.118  0.731  1.000    0.013    0.021  0.043 0.871
  600  2 20       V1,F11     0.116  0.733  1.000    0.014    0.018  0.043 0.871
  601  2 20       V1,F14     0.107  0.743  1.000    0.014    0.019  0.043 0.871
  602  2 20      V40,F9      0.107  0.744  1.000   -0.012   -0.016  0.043 0.871
  603  2 22       F5,F8      0.106  0.745  1.000    0.011    0.024  0.043 0.871
  604  2 20      V35,F7      0.104  0.747  1.000   -0.023   -0.039  0.043 0.871
  605  2 20      V39,F13     0.103  0.748  1.000    0.029    0.049  0.043 0.871
  606  2 20      V14,F5      0.096  0.756  1.000   -0.013   -0.020  0.043 0.871
  607  2 20      V21,F14     0.094  0.760  1.000   -0.058   -0.083  0.043 0.871
  608  2 20      V20,F6      0.093  0.760  1.000   -0.011   -0.017  0.043 0.871
  609  2 20      V28,F9      0.093  0.760  1.000    0.289    0.382  0.043 0.871
  610  2 20       V7,F5      0.091  0.762  1.000    0.011    0.018  0.043 0.871
  611  2 20      V30,F13     0.091  0.763  1.000    0.016    0.026  0.043 0.871
  612  2 20      V27,F2      0.090  0.764  1.000    0.012    0.018  0.043 0.871
  613  2 12      V27,F12     0.090  0.764  1.000    0.014    0.021  0.043 0.871
  614  2 20      V27,F1      0.090  0.764  1.000    0.014    0.023  0.043 0.871
  615  2 20      V27,F3      0.090  0.764  1.000    0.013    0.021  0.043 0.871
  616  2 20      V17,F5      0.090  0.765  1.000   -0.017   -0.025  0.043 0.871
  617  2 20      V39,F4      0.089  0.766  1.000   -0.021   -0.035  0.043 0.871
  618  2 20       V1,F9      0.088  0.766  1.000    0.013    0.018  0.043 0.871
  619  2 20      V15,F13     0.088  0.767  1.000    0.012    0.020  0.043 0.871
  620  2 20      V23,F11     0.087  0.767  1.000    0.025    0.035  0.043 0.871
  621  2 10       D6,D2      0.087  0.768  1.000   -0.002    0.000  0.043 0.871
  622  2 20       V7,F14     0.084  0.771  1.000    0.010    0.014  0.043 0.871
  623  2 20      V13,F11     0.083  0.773  1.000    0.009    0.013  0.043 0.871
  624  2 20       V7,F9      0.083  0.773  1.000    0.010    0.015  0.043 0.871
  625  2 20       V6,F7      0.079  0.779  1.000   -0.013   -0.019  0.043 0.871
  626  2 10       D3,D2      0.076  0.783  1.000    0.001    0.000  0.043 0.871
  627  2 20      V10,F4      0.076  0.783  1.000    0.014    0.021  0.043 0.871
  628  2 20      V23,F5      0.075  0.784  1.000    0.012    0.020  0.043 0.871
  629  2 20       V7,F10     0.075  0.784  1.000    0.010    0.016  0.043 0.871
  630  2 22       F5,F11     0.074  0.785  1.000   -0.008   -0.014  0.043 0.871
  631  2 20      V40,F14     0.074  0.785  1.000   -0.009   -0.013  0.043 0.871
  632  2 20      V21,F6      0.070  0.791  1.000    0.011    0.017  0.043 0.871
  633  2 20       V4,F7      0.069  0.793  1.000    0.016    0.021  0.043 0.871
  634  2 20      V15,F10     0.069  0.793  1.000   -0.010   -0.016  0.043 0.871
  635  2 22       F6,F11     0.068  0.794  1.000   -0.010   -0.016  0.043 0.871
  636  2 22      F10,F6      0.066  0.797  1.000    0.009    0.017  0.043 0.871
  637  2 10      D11,D3      0.066  0.798  1.000    0.001    0.000  0.043 0.871
  638  2 20      V10,F8      0.063  0.802  1.000    0.013    0.020  0.043 0.871
  639  2 20       V7,F11     0.063  0.802  1.000   -0.008   -0.011  0.043 0.871
  640  2 20      V23,F6      0.058  0.809  1.000   -0.009   -0.013  0.043 0.871
  641  2 20      V11,F4      0.058  0.810  1.000   -0.008   -0.014  0.043 0.871
  642  2 20       V8,F13     0.057  0.811  1.000   -0.011   -0.019  0.043 0.871
  643  2 20      V41,F10     0.056  0.813  1.000   -0.008   -0.013  0.043 0.871
  644  2 20      V12,F8      0.055  0.814  1.000   -0.009   -0.015  0.043 0.871
  645  2 20      V38,F7      0.054  0.817  1.000   -0.020   -0.034  0.043 0.871
  646  2 10       D9,D6      0.049  0.825  1.000   -0.002   -0.039  0.043 0.871
  647  2 22       F3,F5      0.049  0.825  1.000    0.004    0.009  0.043 0.871
  648  2 20      V37,F8      0.046  0.831  1.000   -0.009   -0.016  0.043 0.871
  649  2 20      V23,F7      0.044  0.833  1.000    0.008    0.013  0.043 0.871
  650  2 20      V30,F6      0.042  0.838  1.000    0.008    0.011  0.043 0.871
  651  2 20      V28,F7      0.041  0.839  1.000   -0.012   -0.017  0.043 0.871
  652  2 20      V24,F6      0.040  0.841  1.000   -0.013   -0.015  0.043 0.871
  653  2 20       V5,F8      0.040  0.841  1.000   -0.009   -0.014  0.043 0.871
  654  2 20      V27,F11     0.038  0.845  1.000    0.024    0.032  0.043 0.871
  655  2 20      V27,F7      0.037  0.848  1.000   -0.009   -0.013  0.043 0.871
  656  2 20      V14,F13     0.037  0.848  1.000   -0.008   -0.013  0.043 0.871
  657  2 20      V15,F14     0.034  0.854  1.000   -0.007   -0.009  0.043 0.871
  658  2 12      V41,F12     0.032  0.859  1.000    0.006    0.009  0.043 0.871
  659  2 20      V41,F2      0.032  0.859  1.000    0.005    0.008  0.043 0.871
  660  2 20      V41,F1      0.032  0.859  1.000    0.006    0.010  0.043 0.871
  661  2 20      V41,F3      0.032  0.859  1.000    0.005    0.009  0.043 0.871
  662  2 20       V5,F7      0.031  0.860  1.000    0.007    0.010  0.043 0.871
  663  2 20      V16,F7      0.031  0.860  1.000   -0.006   -0.009  0.043 0.871
  664  2 20      V37,F7      0.028  0.867  1.000    0.015    0.025  0.043 0.871
  665  2 20       V5,F6      0.028  0.868  1.000   -0.006   -0.008  0.043 0.871
  666  2 20      V10,F6      0.026  0.872  1.000    0.007    0.009  0.043 0.871
  667  2 20      V10,F5      0.026  0.873  1.000   -0.008   -0.012  0.043 0.871
  668  2 20      V25,F4      0.025  0.874  1.000   -0.007   -0.012  0.043 0.871
  669  2 20      V15,F4      0.024  0.876  1.000    0.006    0.010  0.043 0.871
  670  2 20      V15,F9      0.024  0.878  1.000   -0.006   -0.008  0.043 0.871
  671  2 20      V10,F13     0.023  0.879  1.000    0.008    0.012  0.043 0.871
  672  2 20      V31,F6      0.020  0.886  1.000   -0.006   -0.008  0.043 0.871
  673  2 20      V37,F14     0.020  0.886  1.000   -0.005   -0.008  0.043 0.871
  674  2 10       D9,D3      0.018  0.893  1.000    0.001    0.000  0.043 0.871
  675  2 20       V8,F5      0.018  0.893  1.000   -0.006   -0.010  0.043 0.871
  676  2 22       F6,F10     0.018  0.894  1.000   -0.006   -0.010  0.043 0.871
  677  2 22       F3,F13     0.014  0.906  1.000    0.002    0.005  0.043 0.871
  678  2 20      V14,F6      0.014  0.906  1.000    0.004    0.006  0.043 0.871
  679  2 20       V6,F6      0.014  0.907  1.000   -0.005   -0.007  0.043 0.871
  680  2 20      V41,F14     0.012  0.911  1.000    0.004    0.005  0.043 0.871
  681  2 20      V11,F7      0.012  0.913  1.000   -0.003   -0.005  0.043 0.871
  682  2 20       V1,F7      0.012  0.914  1.000    0.005    0.007  0.043 0.871
  683  2 20      V14,F7      0.011  0.915  1.000   -0.004   -0.006  0.043 0.871
  684  2 20      V11,F13     0.011  0.916  1.000   -0.004   -0.006  0.043 0.871
  685  2 22       F5,F14     0.010  0.921  1.000   -0.003   -0.006  0.043 0.871
  686  2 20       V9,F8      0.010  0.922  1.000   -0.007   -0.009  0.043 0.871
  687  2 20      V37,F9      0.009  0.924  1.000   -0.004   -0.006  0.043 0.871
  688  2 22       F5,F9      0.008  0.927  1.000   -0.003   -0.006  0.043 0.871
  689  2 22      F13,F5      0.008  0.927  1.000    0.041    0.093  0.043 0.871
  690  2 10      D13,D5      0.008  0.927  1.000    0.001    0.014  0.043 0.871
  691  2 10      D13,D3      0.008  0.928  1.000   -0.001    0.000  0.043 0.871
  692  2 22      F14,F5      0.008  0.931  1.000   -0.036   -0.068  0.043 0.871
  693  2 10      D14,D5      0.008  0.931  1.000   -0.001   -0.010  0.043 0.871
  694  2 22       F3,F8      0.007  0.931  1.000    0.002    0.004  0.043 0.871
  695  2 20      V41,F9      0.007  0.932  1.000    0.003    0.004  0.043 0.871
  696  2 20      V29,F7      0.007  0.934  1.000    0.004    0.006  0.043 0.871
  697  2 10       D8,D1      0.006  0.937  1.000    0.000    0.000  0.043 0.871
  698  2 10       D9,D5      0.006  0.939  1.000    0.000    0.022  0.043 0.871
  699  2 20      V15,F11     0.005  0.943  1.000    0.002    0.003  0.043 0.871
  700  2 20       V1,F10     0.005  0.944  1.000    0.003    0.005  0.043 0.871
  701  2 10      D10,D1      0.005  0.946  1.000    0.000    0.000  0.043 0.871
  702  2 20      V16,F6      0.005  0.946  1.000    0.002    0.003  0.043 0.871
  703  2 10       D5,D1      0.005  0.946  1.000   -0.000    0.000  0.043 0.871
  704  2 22       F3,F4      0.004  0.947  1.000   -0.001   -0.003  0.043 0.871
  705  2 20      V15,F5      0.004  0.949  1.000    0.002    0.004  0.043 0.871
  706  2 22      F10,F7      0.004  0.949  1.000   -0.003   -0.005  0.043 0.871
  707  2 20      V30,F3      0.004  0.951  1.000   -0.003   -0.004  0.043 0.871
  708  2 20      V30,F2      0.004  0.951  1.000   -0.003   -0.004  0.043 0.871
  709  2 12      V30,F12     0.004  0.951  1.000   -0.003   -0.004  0.043 0.871
  710  2 20      V30,F1      0.004  0.951  1.000   -0.003   -0.005  0.043 0.871
  711  2 20      V40,F11     0.002  0.962  1.000   -0.002   -0.002  0.043 0.871
  712  2 20      V13,F10     0.002  0.962  1.000   -0.002   -0.003  0.043 0.871
  713  2 20      V30,F5      0.002  0.966  1.000    0.002    0.003  0.043 0.871
  714  2 22       F2,F11     0.002  0.969  1.000    0.001    0.001  0.043 0.871
  715  2 20       V8,F6      0.001  0.971  1.000    0.001    0.002  0.043 0.871
  716  2 20      V14,F4      0.001  0.975  1.000   -0.001   -0.002  0.043 0.871
  717  2 20      V25,F6      0.001  0.982  1.000    0.001    0.001  0.043 0.871
  718  2 20      V17,F8      0.000  0.983  1.000   -0.001   -0.002  0.043 0.871
  719  2 22       F5,F2      0.000  0.984  1.000   -0.001   -0.001  0.043 0.871
  720  2 22       F5,F3      0.000  0.984  1.000   -0.001   -0.001  0.043 0.871
  721  2 16       F5,F12     0.000  0.984  1.000   -0.001   -0.001  0.043 0.871
  722  2 22       F5,F1      0.000  0.984  1.000   -0.001   -0.001  0.043 0.871
  723  2 20      V41,F8      0.000  0.985  1.000   -0.001   -0.001  0.043 0.871
  724  2 20      V37,F10     0.000  0.989  1.000   -0.001   -0.001  0.043 0.871
  725  2 20      V11,F5      0.000  0.993  1.000    0.000    0.000  0.043 0.871
  726  2 12      V16,F12     0.000  1.000  1.000    0.000    0.000  0.043 0.871
  727  2 12      V17,F12     0.000  1.000  1.000    0.000    0.000  0.043 0.871
  728  2 12      V18,F12     0.000  1.000  1.000    0.000    0.000  0.043 0.871
  729  2 12      V15,F12     0.000  1.000  1.000    0.000    0.000  0.043 0.871
  730  2 12      V14,F12     0.000  1.000  1.000    0.000    0.000  0.043 0.871
  731  2 22      F14,F3      0.000  1.000  1.000    0.000    0.000  0.043 0.871
  732  2 22      F14,F2      0.000  1.000  1.000    0.000    0.000  0.043 0.871
  733  2 22      F14,F1      0.000  1.000  1.000    0.000    0.000  0.043 0.871
  734  2  0      V36,F5      0.000  1.000  1.000    0.000    0.000  0.043 0.871
  735  2 22      F13,F3      0.000  1.000  1.000    0.000    0.000  0.043 0.871
  736  2 22      F13,F2      0.000  1.000  1.000    0.000    0.000  0.043 0.871
  737  2 22      F13,F1      0.000  1.000  1.000    0.000    0.000  0.043 0.871
  738  2 10      D14,D13     0.000  1.000  1.000    0.000    0.000  0.043 0.871
  739  2 12       V1,F12     0.000  1.000  1.000    0.000    0.000  0.043 0.871
  740  2 12       V2,F12     0.000  1.000  1.000    0.000    0.000  0.043 0.871
  741  2 12       V4,F12     0.000  1.000  1.000    0.000    0.000  0.043 0.871
  742  2 12       V5,F12     0.000  1.000  1.000    0.000    0.000  0.043 0.871
  743  2 12       V6,F12     0.000  1.000  1.000    0.000    0.000  0.043 0.871
  744  2 12       V7,F12     0.000  1.000  1.000    0.000    0.000  0.043 0.871
  745  2 12       V8,F12     0.000  1.000  1.000    0.000    0.000  0.043 0.871
  746  2 12       V9,F12     0.000  1.000  1.000    0.000    0.000  0.043 0.871
  747  2 12      V10,F12     0.000  1.000  1.000    0.000    0.000  0.043 0.871
  748  2 12      V11,F12     0.000  1.000  1.000    0.000    0.000  0.043 0.871
  749  2 12      V12,F12     0.000  1.000  1.000    0.000    0.000  0.043 0.871
  750  2 12      V13,F12     0.000  1.000  1.000    0.000    0.000  0.043 0.871
  751  2 20       V1,F1      0.000  1.000  1.000    0.000    0.000  0.043 0.871
  752  2  0       V1,F2      0.000  1.000  1.000    0.000    0.000  0.043 0.871
  753  2 20       V1,F3      0.000  1.000  1.000    0.000    0.000  0.043 0.871
  754  2 20      V16,F3      0.000  1.000  1.000    0.000    0.000  0.043 0.871
  755  2 20      V16,F1      0.000  1.000  1.000    0.000    0.000  0.043 0.871
  756  2 20      V15,F3      0.000  1.000  1.000    0.000    0.000  0.043 0.871
  757  2 22       F1,F2      0.000  1.000  1.000    0.000    0.000  0.043 0.871
  758  2 22       F1,F3      0.000  1.000  1.000    0.000    0.000  0.043 0.871
  759  2 20      V15,F2      0.000  1.000  1.000    0.000    0.000  0.043 0.871
  760  2 20      V14,F2      0.000  1.000  1.000    0.000    0.000  0.043 0.871
  761  2 20      V14,F1      0.000  1.000  1.000    0.000    0.000  0.043 0.871
  762  2 22       F2,F1      0.000  1.000  1.000    0.000    0.000  0.043 0.871
  763  2 22       F2,F3      0.000  1.000  1.000    0.000    0.000  0.043 0.871
  764  2 20      V17,F1      0.000  1.000  1.000    0.000    0.000  0.043 0.871
  765  2 20      V17,F2      0.000  1.000  1.000    0.000    0.000  0.043 0.871
  766  2 20      V18,F2      0.000  1.000  1.000    0.000    0.000  0.043 0.871
  767  2  0      V33,F4      0.000  1.000  1.000    0.000    0.000  0.043 0.871
  768  2  0      V30,F11     0.000  1.000  1.000    0.000    0.000  0.043 0.871
  769  2 20      V29,F14     0.000  1.000  1.000    0.000    0.000  0.043 0.871
  770  2  0      V39,F6      0.000  1.000  1.000    0.000    0.000  0.043 0.871
  771  2 20      V28,F14     0.000  1.000  1.000    0.000    0.000  0.043 0.871
  772  2  0      V28,F10     0.000  1.000  1.000    0.000    0.000  0.043 0.871
  773  2  0      V25,F9      0.000  1.000  1.000    0.000    0.000  0.043 0.871
  774  2  0      V42,F7      0.000  1.000  1.000    0.000    0.000  0.043 0.871
  775  2  0      V19,F8      0.000  1.000  1.000    0.000    0.000  0.043 0.871
  776  2 20      V18,F3      0.000  1.000  1.000    0.000    0.000  0.043 0.871
  777  2 20      V13,F3      0.000  1.000  1.000    0.000    0.000  0.043 0.871
  778  2 20      V13,F1      0.000  1.000  1.000    0.000    0.000  0.043 0.871
  779  2 20      V12,F3      0.000  1.000  1.000    0.000    0.000  0.043 0.871
  780  2 20       V6,F3      0.000  1.000  1.000    0.000    0.000  0.043 0.871
  781  2 20       V6,F2      0.000  1.000  1.000    0.000    0.000  0.043 0.871
  782  2  0       V6,F1      0.000  1.000  1.000    0.000    0.000  0.043 0.871
  783  2 20       V5,F2      0.000  1.000  1.000    0.000    0.000  0.043 0.871
  784  2 20       V5,F1      0.000  1.000  1.000    0.000    0.000  0.043 0.871
  785  2 20       V4,F3      0.000  1.000  1.000    0.000    0.000  0.043 0.871
  786  2 20       V4,F1      0.000  1.000  1.000    0.000    0.000  0.043 0.871
  787  2  0       V2,F3      0.000  1.000  1.000    0.000    0.000  0.043 0.871
  788  2 20       V2,F2      0.000  1.000  1.000    0.000    0.000  0.043 0.871
  789  2 20       V2,F1      0.000  1.000  1.000    0.000    0.000  0.043 0.871
  790  2 20       V7,F1      0.000  1.000  1.000    0.000    0.000  0.043 0.871
  791  2 20       V7,F3      0.000  1.000  1.000    0.000    0.000  0.043 0.871
  792  2 20       V8,F1      0.000  1.000  1.000    0.000    0.000  0.043 0.871
  793  2 20      V12,F2      0.000  1.000  1.000    0.000    0.000  0.043 0.871
  794  2 22       F3,F1      0.000  1.000  1.000    0.000    0.000  0.043 0.871
  795  2 22       F3,F2      0.000  1.000  1.000    0.000    0.000  0.043 0.871
  796  2 20      V11,F2      0.000  1.000  1.000    0.000    0.000  0.043 0.871
  797  2 20      V11,F1      0.000  1.000  1.000    0.000    0.000  0.043 0.871
  798  2 20      V10,F3      0.000  1.000  1.000    0.000    0.000  0.043 0.871
  799  2 20      V10,F1      0.000  1.000  1.000    0.000    0.000  0.043 0.871
  800  2 20       V9,F3      0.000  1.000  1.000    0.000    0.000  0.043 0.871
  801  2 20       V9,F2      0.000  1.000  1.000    0.000    0.000  0.043 0.871
  802  2 20       V8,F2      0.000  1.000  1.000    0.000    0.000  0.043 0.871
  803  2 22      F14,F13     0.000  1.000  1.000    0.000    0.000  0.043 0.871
>MULTIVARIATE LAGRANGE MULTIPLIER TEST BY SIMULTANEOUS PROCESS IN STAGE  1
C132          -1       1

  PARAMETER SETS (SUBMATRICES) ACTIVE AT THIS STAGE ARE:

     PVV PFV PFF PDD GVV GVF GFV GFF BVF BFF


      CUMULATIVE MULTIVARIATE STATISTICS      UNIVARIATE INCREMENT
      ----------------------------------      ------------------------------
                                                         HANCOCK'S     ROBUST
                       CHI-                 CHI-         SEQUENTIAL   PREDICTED
 STEP   PARAMETER     SQUARE  D.F. PROB.   SQUARE PROB.  D.F. PROB.  RMSEA   CFI
 ----  ----------     ------  ---- -----   ------ -----  ---- -----  -----------
    1      V42,F13   241.313     1 0.000  241.313 0.000   843 1.000  0.036 0.911
    2       D7,D6    339.113     2 0.000   97.800 0.000   842 1.000  0.032 0.928
    3      V42,F6    386.554     3 0.000   47.441 0.000   841 1.000  0.030 0.935
    4      V29,F11   431.863     4 0.000   45.310 0.000   840 1.000  0.029 0.943
    5      V27,F10   465.216     5 0.000   33.352 0.000   839 1.000  0.027 0.948
    6      V40,F4    487.525     6 0.000   22.309 0.000   838 1.000  0.026 0.952
    7       F8,F1    509.131     7 0.000   21.606 0.000   837 1.000  0.025 0.955
    8       D3,D1    530.668     8 0.000   21.537 0.000   836 1.000  0.024 0.959
    9      V30,F10   549.528     9 0.000   18.860 0.000   835 1.000  0.024 0.962
   10      V34,F5    563.260    10 0.000   13.732 0.000   834 1.000  0.023 0.964
   11       F8,F4    575.783    11 0.000   12.523 0.000   833 1.000  0.022 0.966
   12      V42,F11   588.272    12 0.000   12.489 0.000   832 1.000  0.022 0.968
   13      V37,F6    600.146    13 0.000   11.874 0.001   831 1.000  0.021 0.969
   14       D9,D7    611.009    14 0.000   10.863 0.001   830 1.000  0.021 0.971
   15      V27,F14   619.712    15 0.000    8.703 0.003   829 1.000  0.020 0.972
   16      V19,F11   627.739    16 0.000    8.027 0.005   828 1.000  0.020 0.974
   17      V20,F10   636.707    17 0.000    8.969 0.003   827 1.000  0.019 0.975
   18      V28,F12   644.392    18 0.000    7.685 0.006   826 1.000  0.019 0.976
   19      V24,F4    651.746    19 0.000    7.354 0.007   825 1.000  0.018 0.977
   20      V31,F8    658.955    20 0.000    7.209 0.007   824 1.000  0.018 0.978
   21      D10,D6    665.775    21 0.000    6.820 0.009   823 1.000  0.018 0.979
   22      V36,F9    672.406    22 0.000    6.631 0.010   822 1.000  0.017 0.980
   23      V34,F13   679.158    23 0.000    6.753 0.009   821 1.000  0.017 0.981
   24      V12,F7    685.432    24 0.000    6.273 0.012   820 1.000  0.016 0.982
   25      V41,F13   691.412    25 0.000    5.980 0.014   819 1.000  0.016 0.983
   26      D11,D2    697.356    26 0.000    5.944 0.015   818 1.000  0.016 0.983
   27       F8,F7    702.902    27 0.000    5.546 0.019   817 1.000  0.015 0.984
   28      V36,F7    708.473    28 0.000    5.570 0.018   816 1.000  0.015 0.985
   29      V33,F3    714.156    29 0.000    5.684 0.017   815 1.000  0.015 0.986
   30      V36,F6    719.813    30 0.000    5.657 0.017   814 1.000  0.014 0.987
   31      V43,F11   724.541    31 0.000    4.727 0.030   813 1.000  0.014 0.987
   32      V20,F2    729.182    32 0.000    4.641 0.031   812 1.000  0.013 0.988
   33       D4,D2    733.814    33 0.000    4.632 0.031   811 1.000  0.013 0.988
   34       D9,D4    738.383    34 0.000    4.569 0.033   810 1.000  0.013 0.989
   35       V9,F7    742.641    35 0.000    4.258 0.039   809 1.000  0.012 0.990
   36      V43,F10   746.708    36 0.000    4.067 0.044   808 1.000  0.012 0.990
   37      V42,F9    751.803    37 0.000    5.095 0.024   807 1.000  0.012 0.991
>LAGRANGE MULTIPLIER TEST (FOR RELEASING CONSTRAINTS)
C132          -1       1


  CONSTRAINTS TO BE RELEASED ARE:                     

  *** WARNING *** TEST RESULTS MAY NOT BE APPROPRIATE DUE TO CONDITION CODE


           UNIVARIATE TEST STATISTICS:

   NO    CONSTRAINT    CHI-SQUARE   PROBABILITY   CHANGE
   --    -----------   ----------   -----------   ------

    1    CONSTR:    1   NOT TESTED DUE TO NUMERICAL PROBLEMS.
    2    CONSTR:    2   NOT TESTED DUE TO NUMERICAL PROBLEMS.
    3    CONSTR:    3   NOT TESTED DUE TO NUMERICAL PROBLEMS.
    4    CONSTR:    4       0.174       0.677      0.063
    5    CONSTR:    5       0.174       0.677     -0.133
    6    CONSTR:    6   NOT TESTED DUE TO NUMERICAL PROBLEMS.
    7    CONSTR:    7   NOT TESTED DUE TO NUMERICAL PROBLEMS.
    8    CONSTR:    8       0.052       0.820     -0.071
    9    CONSTR:    9       0.052       0.820      0.150
   10    CONSTR:   10   NOT TESTED DUE TO NUMERICAL PROBLEMS.
   11    CONSTR:   11   NOT TESTED DUE TO NUMERICAL PROBLEMS.
   12    CONSTR:   12   NOT TESTED DUE TO NUMERICAL PROBLEMS.
   13    CONSTR:   13   NOT TESTED DUE TO NUMERICAL PROBLEMS.
   14    CONSTR:   14       0.224       0.636     -0.121
   15    CONSTR:   15       0.224       0.636      0.256
   16    CONSTR:   16   NOT TESTED DUE TO NUMERICAL PROBLEMS.
   17    CONSTR:   17   NOT TESTED DUE TO NUMERICAL PROBLEMS.
   18    CONSTR:   18   NOT TESTED DUE TO NUMERICAL PROBLEMS.
   19    CONSTR:   19   NOT TESTED DUE TO NUMERICAL PROBLEMS.
   20    CONSTR:   20   NOT TESTED DUE TO NUMERICAL PROBLEMS.


         CUMULATIVE MULTIVARIATE STATISTICS              UNIVARIATE INCREMENT
         ----------------------------------              --------------------
                      ROBUST                              ROBUST
  STEP  PARAMETER   CHI-SQUARE  D.F.  PROBABILITY       CHI-SQUARE  PROBABILITY
  ---- -----------  ----------  ----  -----------       ----------  -----------

    1  CONSTR:   14     0.224      1      0.636             0.224       0.636
    2  CONSTR:    5     0.225      2      0.893             0.001       0.973
>LAGRANGE MULTIPLIER TEST (FOR ADDING PARAMETERS)
C132          -1       1


  ORDERED UNIVARIATE TEST STATISTICS:             

  *** WARNING *** TEST RESULTS MAY NOT BE APPROPRIATE DUE TO CONDITION CODE

                                          HANCOCK          STANDAR-   ROBUST
                             CHI-         843 DF   PARAM.   DIZED    PREDICTED
   NO  CODE   PARAMETER     SQUARE  PROB.  PROB.   CHANGE   CHANGE  RMSEA   CFI
   --  ----   ---------     ------  -----  -----   ------  -------  -----------
    1  2 20      V44,F4      0.224  0.636  1.000    0.121    0.493  0.043 0.871
    2  2 20      V44,F5      0.224  0.636  1.000   -0.256   -1.222  0.043 0.871
    3  2 20      V42,F4      0.174  0.677  1.000   -0.063   -0.094  0.043 0.871
    4  2 20      V42,F5      0.174  0.677  1.000    0.133    0.546  0.043 0.871
    5  2 20      V43,F4      0.052  0.820  1.000    0.071    0.235  0.043 0.871
    6  2 20      V43,F5      0.052  0.820  1.000   -0.150   -0.238  0.043 0.871
    7  2 10       D5,D4      0.000  1.000  1.000    0.000    0.000  0.043 0.871
    8  2 20      V44,F13     0.000  1.000  1.000    0.000    0.000  0.043 0.871
    9  2 22       F4,F5      0.000  1.000  1.000    0.000    0.000  0.043 0.871
   10  2 22       F5,F4      0.000  1.000  1.000    0.000    0.000  0.043 0.871
   11  2 22       F6,F7      0.000  1.000  1.000    0.000    0.000  0.043 0.871
   12  2 20      V43,F14     0.000  1.000  1.000    0.000    0.000  0.043 0.871
   13  2 20      V43,F13     0.000  1.000  1.000    0.000    0.000  0.043 0.871
   14  2 20      V43,F11     0.000  1.000  1.000    0.000    0.000  0.043 0.871
   15  2 20      V43,F9      0.000  1.000  1.000    0.000    0.000  0.043 0.871
   16  2 20      V42,F13     0.000  1.000  1.000    0.000    0.000  0.043 0.871
   17  2 20      V42,F6      0.000  1.000  1.000    0.000    0.000  0.043 0.871
   18  2 20      V29,F11     0.000  1.000  1.000    0.000    0.000  0.043 0.871
   19  2 10       D7,D6      0.000  1.000  1.000    0.000    0.000  0.043 0.871
   20  2 22       F7,F6      0.000  1.000  1.000    0.000    0.000  0.043 0.871


 ***** NONE OF THE UNIVARIATE LAGRANGE MULTIPLIERS IS SIGNIFICANT,
 ***** THE MULTIVARIATE TEST PROCEDURE WILL NOT BE EXECUTED.
